# Supplementary material for: Characterization of Argonaute-containing protein complexes in Leishmania-infected human macrophages
Source: PLoS One. 2024 May 23;19(5):e0303686. doi: 10.1371/journal.pone.0303686 (PMC11115314; doi:10.1371/journal.pone.0303686)
Supplement: S1 Table — (XLSX) [file pone.0303686.s003.xlsx]

## Sheet: proteinGroups(160)
Protein IDs	Majority protein IDs	Peptide counts (all)	Peptide counts (razor+unique)	Peptide counts (unique)	Protein names	Gene names	Fasta headers	Number of proteins	Peptides	Razor + unique peptides	Unique peptides	Peptides C1	Peptides C2	Peptides C3	Peptides N1	Peptides N2	Peptides N3	Razor + unique peptides C1	Razor + unique peptides C2	Razor + unique peptides C3	Razor + unique peptides N1	Razor + unique peptides N2	Razor + unique peptides N3	Unique peptides C1	Unique peptides C2	Unique peptides C3	Unique peptides N1	Unique peptides N2	Unique peptides N3	Sequence coverage [%]	Unique + razor sequence coverage [%]	Unique sequence coverage [%]	Mol. weight [kDa]	Sequence length	Sequence lengths	Fraction average	Fraction 1	Q-value	Score	Identification type C1	Identification type C2	Identification type C3	Identification type N1	Identification type N2	Identification type N3	Ratio H/L	Ratio H/L normalized	Ratio H/L variability [%]	Ratio H/L count
Q9Y4L1;A0A087X054;E9PJ21;A0A087WWI4;K7EQK2;Q9BXT5;A0A2R8Y358;A0A1W2PS94	Q9Y4L1;A0A087X054;E9PJ21;A0A087WWI4;K7EQK2	4;4;2;2;2;1;1;1	4;4;2;2;2;1;1;1	4;4;2;2;2;1;1;1	Hypoxia up-regulated protein 1	HYOU1	sp|Q9Y4L1|HYOU1_HUMAN Hypoxia up-regulated protein 1 OS=Homo sapiens OX=9606 GN=HYOU1 PE=1 SV=1;tr|A0A087X054|A0A087X054_HUMAN Hypoxia up-regulated protein 1 OS=Homo sapiens OX=9606 GN=HYOU1 PE=1 SV=1;tr|E9PJ21|E9PJ21_HUMAN Hypoxia up-regulated protein 1 (	8	4	4	4	4	1	0	0	0	0	4	1	0	0	0	0	4	1	0	0	0	0	3.9	3.9	3.9	111.33	999	999;937;656;677;678;2789;3172;3176	1	5	0	53.217	By MS/MS	By MS/MS					0.89464	0.89484	10.216	5
Q6ZRS2;A0A087X0E3;A0A0A0MS59	Q6ZRS2;A0A087X0E3;A0A0A0MS59	1;1;1	1;1;1	1;1;1	Helicase SRCAP	SRCAP	sp|Q6ZRS2|SRCAP_HUMAN Helicase SRCAP OS=Homo sapiens OX=9606 GN=SRCAP PE=1 SV=3;tr|A0A087X0E3|A0A087X0E3_HUMAN Helicase SRCAP (Fragment) OS=Homo sapiens OX=9606 GN=SRCAP PE=1 SV=1;tr|A0A0A0MS59|A0A0A0MS59_HUMAN Helicase SRCAP OS=Homo sapiens OX=9606 GN=SRC	3	1	1	1	1	0	1	0	0	0	1	0	1	0	0	0	1	0	1	0	0	0	0.3	0.3	0.3	343.55	3230	3230;1610;2971	1	2	0	6.3102	By MS/MS		By MS/MS				NaN	NaN	NaN	0
O75396;A0A087X1A9	O75396;A0A087X1A9	1;1	1;1	1;1	Vesicle-trafficking protein SEC22b	SEC22B	sp|O75396|SC22B_HUMAN Vesicle-trafficking protein SEC22b OS=Homo sapiens OX=9606 GN=SEC22B PE=1 SV=4;tr|A0A087X1A9|A0A087X1A9_HUMAN Vesicle-trafficking protein SEC22b (Fragment) OS=Homo sapiens OX=9606 GN=SEC22B PE=1 SV=1	2	1	1	1	1	1	0	0	0	0	1	1	0	0	0	0	1	1	0	0	0	0	6.5	6.5	6.5	24.593	215	215;79	1	4	0	15.521	By MS/MS	By MS/MS					1.4595	1.4116	40.983	4
Q03013;P09488;B9ZVX7;A0A0A0MR85;P28161;P46439;H3BQT3;H3BRM6;E9PLF1;E9PHN7;A0A3B3IRM5;E9PHN6;Q5T8R1;F6XZQ7;E7EWW9	Q03013;P09488;B9ZVX7;A0A0A0MR85;P28161;P46439;H3BQT3;H3BRM6;E9PLF1;E9PHN7;A0A3B3IRM5;E9PHN6;Q5T8R1;F6XZQ7;E7EWW9	2;2;2;2;1;1;1;1;1;1;1;1;1;1;1	2;2;2;2;1;1;1;1;1;1;1;1;1;1;1	2;2;2;2;1;1;1;1;1;1;1;1;1;1;1	Glutathione S-transferase Mu 4;Glutathione S-transferase Mu 1;Glutathione S-transferase Mu 2;Glutathione S-transferase Mu 5	GSTM4;GSTM1;GSTM2;GSTM5	sp|Q03013|GSTM4_HUMAN Glutathione S-transferase Mu 4 OS=Homo sapiens OX=9606 GN=GSTM4 PE=1 SV=3;sp|P09488|GSTM1_HUMAN Glutathione S-transferase Mu 1 OS=Homo sapiens OX=9606 GN=GSTM1 PE=1 SV=3;tr|B9ZVX7|B9ZVX7_HUMAN Glutathione S-transferase Mu 1 OS=Homo sa	15	2	2	2	2	2	1	0	0	0	2	2	1	0	0	0	2	2	1	0	0	0	13.8	13.8	13.8	25.561	218	218;218;149;218;218;218;85;102;147;181;189;193;218;220;237	1	5	0	12.506	By MS/MS	By MS/MS	By matching				0.90663	0.89245	9.8265	4
Q06830;A0A0A0MSI0;A0A0A0MRQ5;P32119;Q13162;H7C3T4	Q06830;A0A0A0MSI0;A0A0A0MRQ5	4;4;2;1;1;1	4;4;2;1;1;1	4;4;2;1;1;1	Peroxiredoxin-1	PRDX1	sp|Q06830|PRDX1_HUMAN Peroxiredoxin-1 OS=Homo sapiens OX=9606 GN=PRDX1 PE=1 SV=1;tr|A0A0A0MSI0|A0A0A0MSI0_HUMAN Peroxiredoxin-1 (Fragment) OS=Homo sapiens OX=9606 GN=PRDX1 PE=1 SV=1;tr|A0A0A0MRQ5|A0A0A0MRQ5_HUMAN Peroxiredoxin-1 OS=Homo sapiens OX=9606 GN=	6	4	4	4	2	3	1	0	0	0	2	3	1	0	0	0	2	3	1	0	0	0	20.6	20.6	20.6	22.11	199	199;171;97;198;271;161	1	8	0	30.212	By MS/MS	By MS/MS	By MS/MS				0.48955	0.42012	19.695	8
P29401;A0A0B4J1R6	P29401;A0A0B4J1R6	1;1	1;1	1;1	Transketolase	TKT	sp|P29401|TKT_HUMAN Transketolase OS=Homo sapiens OX=9606 GN=TKT PE=1 SV=3;tr|A0A0B4J1R6|A0A0B4J1R6_HUMAN Transketolase OS=Homo sapiens OX=9606 GN=TKT PE=1 SV=1	2	1	1	1	0	0	0	1	0	0	0	0	0	1	0	0	0	0	0	1	0	0	4.2	4.2	4.2	67.877	623	623;457	1	1	0.0056497	6.0285				By MS/MS			NaN	NaN	NaN	0
P61626;F8VV32;A0A0B4J259	P61626;F8VV32;A0A0B4J259	1;1;1	1;1;1	1;1;1	Lysozyme C;Lysozyme	LYZ	sp|P61626|LYSC_HUMAN Lysozyme C OS=Homo sapiens OX=9606 GN=LYZ PE=1 SV=1;tr|F8VV32|F8VV32_HUMAN Lysozyme OS=Homo sapiens OX=9606 GN=LYZ PE=1 SV=1;tr|A0A0B4J259|A0A0B4J259_HUMAN Lysozyme OS=Homo sapiens OX=9606 GN=LYZ PE=1 SV=1	3	1	1	1	0	1	1	0	0	0	0	1	1	0	0	0	0	1	1	0	0	0	8.1	8.1	8.1	16.537	148	148;104;137	1	2	0	13.221		By MS/MS	By MS/MS				NaN	NaN	NaN	0
Q5TAX3;E9PKX1;E9PKY2;A0A0C4DFM7	Q5TAX3;E9PKX1;E9PKY2;A0A0C4DFM7	1;1;1;1	1;1;1;1	1;1;1;1	Terminal uridylyltransferase 4	ZCCHC11	sp|Q5TAX3|TUT4_HUMAN Terminal uridylyltransferase 4 OS=Homo sapiens OX=9606 GN=TUT4 PE=1 SV=3;tr|E9PKX1|E9PKX1_HUMAN Terminal uridylyltransferase 4 (Fragment) OS=Homo sapiens OX=9606 GN=TUT4 PE=1 SV=1;tr|E9PKY2|E9PKY2_HUMAN Terminal uridylyltransferase 4 (	4	1	1	1	0	1	0	0	0	0	0	1	0	0	0	0	0	1	0	0	0	0	0.7	0.7	0.7	185.16	1644	1644;906;1203;1645	1	1	0	17.029		By MS/MS					NaN	NaN	NaN	1
P39656;A0A0C4DGS1;U3KQ84	P39656;A0A0C4DGS1;U3KQ84	4;4;3	4;4;3	4;4;3	Dolichyl-diphosphooligosaccharide--protein glycosyltransferase 48 kDa subunit	DDOST	sp|P39656|OST48_HUMAN Dolichyl-diphosphooligosaccharide--protein glycosyltransferase 48 kDa subunit OS=Homo sapiens OX=9606 GN=DDOST PE=1 SV=4;tr|A0A0C4DGS1|A0A0C4DGS1_HUMAN Dolichyl-diphosphooligosaccharide--protein glycosyltransferase 48 kDa subunit OS=H	3	4	4	4	4	3	1	0	0	0	4	3	1	0	0	0	4	3	1	0	0	0	9.2	9.2	9.2	50.8	456	456;439;154	1	10	0	33.943	By MS/MS	By MS/MS	By MS/MS				0.91984	0.98714	30.292	10
P01892;P30453;A0A1W2PPF8;A0A140T930;A0A1W2PQD0;A0A0G2JL56;A0A0G2JPD3;A0A140T912;A0A0G2JIF2;Q5SRN5;A0A140T8Y4;A0A140T913;A0A140T9X5;Q29960;A0A1W2PSE7;A0A140T9I0;P30504;A0A140T8W8;A0A1W2PR61;A0A140T975;A0A140T9M5;P10314;A0A1W2PPQ2;P16190;A0A1W2PS24;Q9GJ45;A0A140T953;A0A0G2JI36;A0A140T955;A0A140T937;Q5SRN7;A0A1W2PRZ0;A0A140T933;A0A1W2PQS8;A0A140T941;P30450;A0A1W2PS39;P30455;P16188;P10316;P30456;P304…	P01892;P30453;A0A1W2PPF8;A0A140T930;A0A1W2PQD0;A0A0G2JL56;A0A0G2JPD3;A0A140T912;A0A0G2JIF2;Q5SRN5;A0A140T8Y4;A0A140T913;A0A140T9X5;Q29960;A0A1W2PSE7;A0A140T9I0;P30504;A0A140T8W8;A0A1W2PR61;A0A140T975;A0A140T9M5;P10314;A0A1W2PPQ2;P16190;A0A1W2PS24;Q9GJ45;A0A140T953;A0A0G2JI36;A0A140T955;A0A140T937;Q5SRN7;A0A1W2PRZ0;A0A140T933;A0A1W2PQS8;A0A140T941;P30450;A0A1W2PS39;P30455;P16188;P10316;P30456;P304…	1;1;1;1;1;1;1;1;1;1;1;1;1;1;1;1;1;1;1;1;1;1;1;1;1;1;1;1;1;1;1;1;1;1;1;1;1;1;1;1;1;1;1;1;1;1;1;1;1;1;1;1;1;1;1;1;1;1;1;1;1;1;1;1;1;1;1;1;1;1;1;1;1	1;1;1;1;1;1;1;1;1;1;1;1;1;1;1;1;1;1;1;1;1;1;1;1;1;1;1;1;1;1;1;1;1;1;1;1;1;1;1;1;1;1;1;1;1;1;1;1;1;1;1;1;1;1;1;1;1;1;1;1;1;1;1;1;1;1;1;1;1;1;1;1;1	1;1;1;1;1;1;1;1;1;1;1;1;1;1;1;1;1;1;1;1;1;1;1;1;1;1;1;1;1;1;1;1;1;1;1;1;1;1;1;1;1;1;1;1;1;1;1;1;1;1;1;1;1;1;1;1;1;1;1;1;1;1;1;1;1;1;1;1;1;1;1;1;1	HLA class I histocompatibility antigen, A-2 alpha chain;HLA class I histocompatibility antigen, A-34 alpha chain;HLA class I histocompatibility antigen, Cw-16 alpha chain;HLA class I histocompatibility antigen, Cw-4 alpha chain;HLA class I histocompatibility antigen, A-32 alpha chain;HLA class I histocompatibility antigen, A-33 alpha chain;HLA class I histocompatibility antigen, A-26 alpha chain;…	HLA-A;HLA-C;HLA-B	sp|P01892|1A02_HUMAN HLA class I histocompatibility antigen, A-2 alpha chain OS=Homo sapiens OX=9606 GN=HLA-A PE=1 SV=1;sp|P30453|1A34_HUMAN HLA class I histocompatibility antigen, A-34 alpha chain OS=Homo sapiens OX=9606 GN=HLA-A PE=1 SV=1;tr|A0A1W2PPF8|A	73	1	1	1	1	0	0	0	0	0	1	0	0	0	0	0	1	0	0	0	0	0	3.8	3.8	3.8	40.921	365	365;365;339;397;339;394;394;372;371;371;371;371;371;366;367;365;366;299;325;299;261;365;339;365;325;326;246;299;299;339;299;325;299;325;299;365;339;365;365;365;365;362;362;362;362;342;365;365;365;365;365;365;365;365;362;362;372;362;365;365;365;362;362;362;362;224;362;365;362;362;366;366;131	1	2	0	6.8483	By MS/MS						0.63384	0.69744	118.31	2
P0DMV8;A0A0G2JIW1;P0DMV9;V9GZ37	P0DMV8;A0A0G2JIW1;P0DMV9	5;5;5;1	2;2;2;0	1;1;1;0	Heat shock 70 kDa protein 1A;Heat shock 70 kDa protein 1B	HSPA1A;HSPA1B	sp|P0DMV8|HS71A_HUMAN Heat shock 70 kDa protein 1A OS=Homo sapiens OX=9606 GN=HSPA1A PE=1 SV=1;tr|A0A0G2JIW1|A0A0G2JIW1_HUMAN Heat shock 70 kDa protein 1B OS=Homo sapiens OX=9606 GN=HSPA1B PE=1 SV=1;sp|P0DMV9|HS71B_HUMAN Heat shock 70 kDa protein 1B OS=Hom	4	5	2	1	5	5	2	0	0	0	2	2	0	0	0	0	1	1	0	0	0	0	10.1	4.2	2.3	70.051	641	641;642;641;476	1	6	0	17.989	By MS/MS	By MS/MS	By matching				0.66853	0.58081	12.501	6
P07477;P07478;Q8NHM4;H0Y8D1;A6XMV8;CON__P07477;A0A0J9YYC8;E7EQ64;A6XMV9	P07477;P07478;Q8NHM4;H0Y8D1;A6XMV8;CON__P07477;A0A0J9YYC8;E7EQ64;A6XMV9	1;1;1;1;1;1;1;1;1	1;1;1;1;1;1;1;1;1	1;1;1;1;1;1;1;1;1	Trypsin-1;Alpha-trypsin chain 1;Alpha-trypsin chain 2;Trypsin-2;Putative trypsin-6	PRSS1;PRSS2;PRSS3P2	sp|P07477|TRY1_HUMAN Trypsin-1 OS=Homo sapiens OX=9606 GN=PRSS1 PE=1 SV=1;sp|P07478|TRY2_HUMAN Trypsin-2 OS=Homo sapiens OX=9606 GN=PRSS2 PE=1 SV=1;sp|Q8NHM4|TRY6_HUMAN Putative trypsin-6 OS=Homo sapiens OX=9606 GN=PRSS3P2 PE=5 SV=2;tr|H0Y8D1|H0Y8D1_HUMAN	9	1	1	1	1	1	0	0	0	0	1	1	0	0	0	0	1	1	0	0	0	0	8.1	8.1	8.1	26.558	247	247;247;247;142;246;247;247;261;261	1	2	0	6.1318	By MS/MS	By MS/MS					NaN	NaN	NaN	0
Q16563;A0A0U1RQT9;C9JYN0	Q16563;A0A0U1RQT9;C9JYN0	1;1;1	1;1;1	1;1;1	Synaptophysin-like protein 1	SYPL1	sp|Q16563|SYPL1_HUMAN Synaptophysin-like protein 1 OS=Homo sapiens OX=9606 GN=SYPL1 PE=1 SV=1;tr|A0A0U1RQT9|A0A0U1RQT9_HUMAN Synaptophysin-like protein 1 (Fragment) OS=Homo sapiens OX=9606 GN=SYPL1 PE=1 SV=1;tr|C9JYN0|C9JYN0_HUMAN Synaptophysin-like protei	3	1	1	1	1	1	0	0	0	0	1	1	0	0	0	0	1	1	0	0	0	0	4.2	4.2	4.2	28.565	259	259;135;224	1	2	0	6.2813	By MS/MS	By MS/MS					1.0243	0.95214	9.8204	2
A0A0U1RR32;Q9BTM1;Q99878;P0C0S8;Q96KK5;A0A0U1RRH7;P20671;Q6FI13;Q16777;Q93077;Q7L7L0;P04908;H0YFX9;P16104;A0A3B3IS11;C9J0D1;P0C0S5;Q96QV6;Q71UI9;Q8IUE6;C9J386	A0A0U1RR32;Q9BTM1;Q99878;P0C0S8;Q96KK5;A0A0U1RRH7;P20671;Q6FI13;Q16777;Q93077;Q7L7L0;P04908;H0YFX9;P16104;A0A3B3IS11	5;5;5;5;5;5;5;4;4;4;4;4;4;3;3;2;2;2;2;2;1	5;5;5;5;5;5;5;4;4;4;4;4;4;3;3;2;2;2;2;2;1	5;5;5;5;5;5;5;4;4;4;4;4;4;3;3;2;2;2;2;2;1	Histone H2A.J;Histone H2A type 1-J;Histone H2A type 1;Histone H2A type 1-H;Histone H2A type 1-D;Histone H2A type 2-A;Histone H2A type 2-C;Histone H2A type 1-C;Histone H2A type 3;Histone H2A type 1-B/E;Histone H2A;Histone H2AX	H2AFJ;HIST1H2AJ;HIST1H2AG;HIST1H2AH;HIST1H2AD;HIST2H2AA3;HIST2H2AC;HIST1H2AC;HIST3H2A;HIST1H2AB;H2AFX	tr|A0A0U1RR32|A0A0U1RR32_HUMAN Histone H2A OS=Homo sapiens OX=9606 GN=hCG_2039566 PE=3 SV=1;sp|Q9BTM1|H2AJ_HUMAN Histone H2A.J OS=Homo sapiens OX=9606 GN=H2AFJ PE=1 SV=1;sp|Q99878|H2A1J_HUMAN Histone H2A type 1-J OS=Homo sapiens OX=9606 GN=HIST1H2AJ PE=1 S	21	5	5	5	4	3	3	0	0	0	4	3	3	0	0	0	4	3	3	0	0	0	44.4	44.4	44.4	18.481	169	169;129;128;130;128;170;130;130;129;130;130;130;92;143;140;122;128;131;128;130;76	1	10	0	117.61	By MS/MS	By MS/MS	By MS/MS				0.28554	0.25547	62.564	8
P08670;A0A1B0GTT5;B0YJC4	P08670;A0A1B0GTT5;B0YJC4	1;1;1	1;1;1	1;1;1	Vimentin	VIM	sp|P08670|VIME_HUMAN Vimentin OS=Homo sapiens OX=9606 GN=VIM PE=1 SV=4;tr|A0A1B0GTT5|A0A1B0GTT5_HUMAN Vimentin (Fragment) OS=Homo sapiens OX=9606 GN=VIM PE=1 SV=1;tr|B0YJC4|B0YJC4_HUMAN Vimentin variant 3 OS=Homo sapiens OX=9606 GN=VIM PE=1 SV=1	3	1	1	1	1	0	0	0	0	0	1	0	0	0	0	0	1	0	0	0	0	0	3	3	3	53.651	466	466;149;431	1	2	0	8.7598	By MS/MS						1.1535	1.199	23.941	2
Q14108;A0A1W2PRF6;A0A1W2PPX5;A0A1W2PPU6;A0A1W2PQR6;A0A1W2PQB7;A0A1W2PS43;A0A1W2PRS1	Q14108;A0A1W2PRF6;A0A1W2PPX5;A0A1W2PPU6;A0A1W2PQR6;A0A1W2PQB7;A0A1W2PS43;A0A1W2PRS1	1;1;1;1;1;1;1;1	1;1;1;1;1;1;1;1	1;1;1;1;1;1;1;1	Lysosome membrane protein 2	SCARB2	sp|Q14108|SCRB2_HUMAN Lysosome membrane protein 2 OS=Homo sapiens OX=9606 GN=SCARB2 PE=1 SV=2;tr|A0A1W2PRF6|A0A1W2PRF6_HUMAN Lysosome membrane protein 2 OS=Homo sapiens OX=9606 GN=SCARB2 PE=1 SV=1;tr|A0A1W2PPX5|A0A1W2PPX5_HUMAN Lysosome membrane protein 2	8	1	1	1	1	0	0	0	0	0	1	0	0	0	0	0	1	0	0	0	0	0	2.5	2.5	2.5	54.29	478	478;320;432;438;449;470;475;519	1	1	0.0055866	6.026	By MS/MS						NaN	NaN	NaN	1
P50897;A0A2C9F2P4;A0A286YFF7;E9PSE5;E9PK48;E9PIA8;Q5T0S4;A0A286YFE3;A0A286YFL8	P50897;A0A2C9F2P4;A0A286YFF7;E9PSE5;E9PK48;E9PIA8;Q5T0S4;A0A286YFE3;A0A286YFL8	2;2;2;1;1;1;1;1;1	2;2;2;1;1;1;1;1;1	2;2;2;1;1;1;1;1;1	Palmitoyl-protein thioesterase 1	PPT1	sp|P50897|PPT1_HUMAN Palmitoyl-protein thioesterase 1 OS=Homo sapiens OX=9606 GN=PPT1 PE=1 SV=1;tr|A0A2C9F2P4|A0A2C9F2P4_HUMAN Palmitoyl-protein thioesterase 1 OS=Homo sapiens OX=9606 GN=PPT1 PE=1 SV=1;tr|A0A286YFF7|A0A286YFF7_HUMAN Palmitoyl-protein thioe	9	2	2	2	2	2	1	0	0	0	2	2	1	0	0	0	2	2	1	0	0	0	10.8	10.8	10.8	34.193	306	306;305;335;87;148;208;282;301;323	1	9	0	110.51	By MS/MS	By MS/MS	By matching				0.80905	0.80761	0.5852	9
O14773;A0A2R8YDY1;A0A2R8Y7I4;A0A2R8YGD1;A0A2R8YD45	O14773;A0A2R8YDY1;A0A2R8Y7I4;A0A2R8YGD1;A0A2R8YD45	1;1;1;1;1	1;1;1;1;1	1;1;1;1;1	Tripeptidyl-peptidase 1	TPP1	sp|O14773|TPP1_HUMAN Tripeptidyl-peptidase 1 OS=Homo sapiens OX=9606 GN=TPP1 PE=1 SV=2;tr|A0A2R8YDY1|A0A2R8YDY1_HUMAN Tripeptidyl-peptidase 1 OS=Homo sapiens OX=9606 GN=TPP1 PE=1 SV=1;tr|A0A2R8Y7I4|A0A2R8Y7I4_HUMAN Tripeptidyl-peptidase 1 OS=Homo sapiens O	5	1	1	1	1	0	0	0	0	0	1	0	0	0	0	0	1	0	0	0	0	0	2.5	2.5	2.5	61.247	563	563;99;162;470;500	1	1	0	32.433	By MS/MS						NaN	NaN	NaN	1
P51659;A0A2R8YD50;E7ER27;E7EWE5;A0A2R8YDT8;A0A2R8YF45;E7EPL9;A0A2R8Y7L2;G5E9S2;E7ET17	P51659;A0A2R8YD50;E7ER27;E7EWE5;A0A2R8YDT8;A0A2R8YF45	5;5;4;4;3;3;2;2;2;2	5;5;4;4;3;3;2;2;2;2	5;5;4;4;3;3;2;2;2;2	Peroxisomal multifunctional enzyme type 2;(3R)-hydroxyacyl-CoA dehydrogenase;Enoyl-CoA hydratase 2	HSD17B4	sp|P51659|DHB4_HUMAN Peroxisomal multifunctional enzyme type 2 OS=Homo sapiens OX=9606 GN=HSD17B4 PE=1 SV=3;tr|A0A2R8YD50|A0A2R8YD50_HUMAN Peroxisomal multifunctional enzyme type 2 OS=Homo sapiens OX=9606 GN=HSD17B4 PE=1 SV=1;tr|E7ER27|E7ER27_HUMAN Peroxis	10	5	5	5	5	3	0	0	0	0	5	3	0	0	0	0	5	3	0	0	0	0	10.6	10.6	10.6	79.685	736	736;711;500;712;166;172;474;589;596;599	1	10	0	73.879	By MS/MS	By MS/MS					1.1544	1.1382	33.497	10
A5A3E0	A5A3E0	5	1	1	POTE ankyrin domain family member F	POTEF	sp|A5A3E0|POTEF_HUMAN POTE ankyrin domain family member F OS=Homo sapiens OX=9606 GN=POTEF PE=1 SV=2	1	5	1	1	5	3	2	0	1	1	1	0	0	0	0	0	1	0	0	0	0	0	6.3	1.7	1.7	121.44	1075	1075	1	1	0	6.301	By MS/MS	By matching	By matching		By matching	By matching	NaN	NaN	NaN	0
P36268;P19440;B5MCK8;A6NGU5;Q14390;E7ETR7;B5MC36;A0A0C4DG87;B5MC34;E7ET76;B5MD39	P36268;P19440;B5MCK8;A6NGU5;Q14390;E7ETR7;B5MC36;A0A0C4DG87;B5MC34;E7ET76;B5MD39	2;2;2;2;1;1;1;1;1;1;1	2;2;2;2;1;1;1;1;1;1;1	2;2;2;2;1;1;1;1;1;1;1	Inactive gamma-glutamyltranspeptidase 2;Gamma-glutamyltranspeptidase 1;Gamma-glutamyltranspeptidase 1 heavy chain;Gamma-glutamyltranspeptidase 1 light chain;Putative gamma-glutamyltranspeptidase 3;Putative gamma-glutamyltranspeptidase 3 heavy chain;Putative gamma-glutamyltranspeptidase 3 light chain;Gamma-glutamyltransferase light chain 2;Putative gamma-glutamyltransferase light chain 3	GGT2;GGT1;GGT3P;GGTLC2;GGTLC3	sp|P36268|GGT2_HUMAN Inactive glutathione hydrolase 2 OS=Homo sapiens OX=9606 GN=GGT2 PE=1 SV=3;sp|P19440|GGT1_HUMAN Glutathione hydrolase 1 proenzyme OS=Homo sapiens OX=9606 GN=GGT1 PE=1 SV=2;tr|B5MCK8|B5MCK8_HUMAN Inactive glutathione hydrolase 2 OS=Homo	11	2	2	2	1	1	0	0	0	0	1	1	0	0	0	0	1	1	0	0	0	0	4.4	4.4	4.4	61.77	569	569;569;559;568;218;174;218;225;252;463;225	1	2	0	11.319	By MS/MS	By MS/MS					0.98678	0.86601	7.002	2
P51571;A6NLM8	P51571;A6NLM8	1;1	1;1	1;1	Translocon-associated protein subunit delta	SSR4	sp|P51571|SSRD_HUMAN Translocon-associated protein subunit delta OS=Homo sapiens OX=9606 GN=SSR4 PE=1 SV=1;tr|A6NLM8|A6NLM8_HUMAN Translocon-associated protein subunit delta OS=Homo sapiens OX=9606 GN=SSR4 PE=1 SV=1	2	1	1	1	1	0	0	0	0	0	1	0	0	0	0	0	1	0	0	0	0	0	6.4	6.4	6.4	18.998	173	173;148	1	1	0	6.2285	By MS/MS						NaN	NaN	NaN	1
P18124;A8MUD9	P18124;A8MUD9	1;1	1;1	1;1	60S ribosomal protein L7	RPL7	sp|P18124|RL7_HUMAN 60S ribosomal protein L7 OS=Homo sapiens OX=9606 GN=RPL7 PE=1 SV=1;tr|A8MUD9|A8MUD9_HUMAN 60S ribosomal protein L7 OS=Homo sapiens OX=9606 GN=RPL7 PE=1 SV=1	2	1	1	1	1	0	0	0	0	0	1	0	0	0	0	0	1	0	0	0	0	0	4.4	4.4	4.4	29.225	248	248;208	1	1	0	16.527	By MS/MS						NaN	NaN	NaN	1
O75477;O94905;B0QZ43;E5RHW4	O75477;O94905;B0QZ43;E5RHW4	2;2;2;2	2;2;2;2	2;2;2;2	Erlin-1;Erlin-2	ERLIN1;ERLIN2	sp|O75477|ERLN1_HUMAN Erlin-1 OS=Homo sapiens OX=9606 GN=ERLIN1 PE=1 SV=1;sp|O94905|ERLN2_HUMAN Erlin-2 OS=Homo sapiens OX=9606 GN=ERLIN2 PE=1 SV=1;tr|B0QZ43|B0QZ43_HUMAN Erlin-1 (Fragment) OS=Homo sapiens OX=9606 GN=ERLIN1 PE=1 SV=1;tr|E5RHW4|E5RHW4_HUMAN	4	2	2	2	2	0	0	0	0	0	2	0	0	0	0	0	2	0	0	0	0	0	6.9	6.9	6.9	38.925	346	346;339;275;338	1	2	0	11.528	By MS/MS						NaN	NaN	NaN	1
P15153;B1AH77;B1AH80;B1AH78;P63000;P60763;J3KSC4;J3QLK0	P15153;B1AH77;B1AH80;B1AH78	3;3;3;2;1;1;1;1	3;3;3;2;1;1;1;1	3;3;3;2;1;1;1;1	Ras-related C3 botulinum toxin substrate 2	RAC2	sp|P15153|RAC2_HUMAN Ras-related C3 botulinum toxin substrate 2 OS=Homo sapiens OX=9606 GN=RAC2 PE=1 SV=1;tr|B1AH77|B1AH77_HUMAN Ras-related C3 botulinum toxin substrate 2 OS=Homo sapiens OX=9606 GN=RAC2 PE=1 SV=1;tr|B1AH80|B1AH80_HUMAN Ras-related C3 botu	8	3	3	3	3	2	0	0	0	0	3	2	0	0	0	0	3	2	0	0	0	0	12	12	12	21.429	192	192;148;185;166;192;192;130;136	1	5	0	16.851	By MS/MS	By MS/MS					1.7461	1.6828	42.497	5
P68431;P84243;Q71DI3;Q16695;K7EMV3;B4DEB1;K7EK07;K7ES00	P68431;P84243;Q71DI3;Q16695;K7EMV3;B4DEB1;K7EK07;K7ES00	1;1;1;1;1;1;1;1	1;1;1;1;1;1;1;1	1;1;1;1;1;1;1;1	Histone H3.1;Histone H3.3;Histone H3.2;Histone H3.1t;Histone H3	HIST1H3A;H3F3A;HIST2H3A;HIST3H3;H3F3B	sp|P68431|H31_HUMAN Histone H3.1 OS=Homo sapiens OX=9606 GN=HIST1H3A PE=1 SV=2;sp|P84243|H33_HUMAN Histone H3.3 OS=Homo sapiens OX=9606 GN=H3F3A PE=1 SV=2;sp|Q71DI3|H32_HUMAN Histone H3.2 OS=Homo sapiens OX=9606 GN=HIST2H3A PE=1 SV=3;sp|Q16695|H31T_HUMAN H	8	1	1	1	1	0	0	0	0	0	1	0	0	0	0	0	1	0	0	0	0	0	8.1	8.1	8.1	15.404	136	136;136;136;136;92;123;132;151	1	1	0	14.868	By MS/MS						NaN	NaN	NaN	1
P0CG48;P0CG47;Q96C32;Q5PY61;J3QKN0;F5GXK7;F5H747;F5H388;B4DV12;F5H265;F5H2Z3;F5H6Q2;J3QTR3;J3QS39;F5GYU3;P62987;P62979;E9BMW6;F5GZ39;M0R2S1;M0R1M6;Q49A90;A0A2R8Y422;M0R1V7;J3QSA3	P0CG48;P0CG47;Q96C32;Q5PY61;J3QKN0;F5GXK7;F5H747;F5H388;B4DV12;F5H265;F5H2Z3;F5H6Q2;J3QTR3;J3QS39;F5GYU3;P62987;P62979;E9BMW6;F5GZ39;M0R2S1;M0R1M6;Q49A90;A0A2R8Y422;M0R1V7;J3QSA3	2;2;2;2;2;2;2;2;2;2;2;2;2;2;2;2;2;1;1;1;1;1;1;1;1	2;2;2;2;2;2;2;2;2;2;2;2;2;2;2;2;2;1;1;1;1;1;1;1;1	2;2;2;2;2;2;2;2;2;2;2;2;2;2;2;2;2;1;1;1;1;1;1;1;1	Polyubiquitin-C;Ubiquitin;Polyubiquitin-B;Ubiquitin;Ubiquitin-60S ribosomal protein L40;Ubiquitin;60S ribosomal protein L40;Ubiquitin-40S ribosomal protein S27a;Ubiquitin;40S ribosomal protein S27a	UBC;UBB;RPS27A;UBA52	sp|P0CG48|UBC_HUMAN Polyubiquitin-C OS=Homo sapiens OX=9606 GN=UBC PE=1 SV=3;sp|P0CG47|UBB_HUMAN Polyubiquitin-B OS=Homo sapiens OX=9606 GN=UBB PE=1 SV=1;tr|Q96C32|Q96C32_HUMAN Polyubiquitin-C OS=Homo sapiens OX=9606 GN=UBC PE=1 SV=1;tr|Q5PY61|Q5PY61_HUMAN	25	2	2	2	2	2	2	0	1	0	2	2	2	0	1	0	2	2	2	0	1	0	32.8	32.8	32.8	77.038	685	685;229;305;229;206;169;160;155;153;149;136;122;106;93;134;128;156;128;61;138;114;95;156;63;43	1	8	0	184.71	By MS/MS	By MS/MS	By MS/MS		By MS/MS		0.64451	0.58007	5.7692	8
P55084;C9JEY0;C9JE81;B5MD38	P55084;C9JEY0;C9JE81;B5MD38	1;1;1;1	1;1;1;1	1;1;1;1	Trifunctional enzyme subunit beta, mitochondrial;3-ketoacyl-CoA thiolase	HADHB	sp|P55084|ECHB_HUMAN Trifunctional enzyme subunit beta, mitochondrial OS=Homo sapiens OX=9606 GN=HADHB PE=1 SV=3;tr|C9JEY0|C9JEY0_HUMAN Trifunctional enzyme subunit beta, mitochondrial (Fragment) OS=Homo sapiens OX=9606 GN=HADHB PE=1 SV=8;tr|C9JE81|C9JE81_	4	1	1	1	1	0	0	0	0	0	1	0	0	0	0	0	1	0	0	0	0	0	1.9	1.9	1.9	51.294	474	474;149;175;351	1	1	0	10.356	By MS/MS						NaN	NaN	NaN	1
O60506;B7Z645;F6UXX1	O60506;B7Z645;F6UXX1	2;2;1	2;2;1	2;2;1	Heterogeneous nuclear ribonucleoprotein Q	SYNCRIP	sp|O60506|HNRPQ_HUMAN Heterogeneous nuclear ribonucleoprotein Q OS=Homo sapiens OX=9606 GN=SYNCRIP PE=1 SV=2;tr|B7Z645|B7Z645_HUMAN Synaptotagmin binding, cytoplasmic RNA interacting protein, isoform CRA_b OS=Homo sapiens OX=9606 GN=SYNCRIP PE=1 SV=1;tr|F6	3	2	2	2	0	2	0	0	0	0	0	2	0	0	0	0	0	2	0	0	0	0	4.2	4.2	4.2	69.602	623	623;464;185	1	2	0	11.272		By MS/MS					0.78279	0.63104	9.0767	2
P60660;F8W1R7;J3KND3;G8JLA2;G3V1V0;B7Z6Z4;G3V1Y7;F8VPF3;P14649;F8VZU9;F8W1I5;F8W180	P60660;F8W1R7;J3KND3;G8JLA2;G3V1V0;B7Z6Z4;G3V1Y7;F8VPF3	3;3;3;3;3;3;2;2;1;1;1;1	3;3;3;3;3;3;2;2;1;1;1;1	3;3;3;3;3;3;2;2;1;1;1;1	Myosin light polypeptide 6	MYL6	sp|P60660|MYL6_HUMAN Myosin light polypeptide 6 OS=Homo sapiens OX=9606 GN=MYL6 PE=1 SV=2;tr|F8W1R7|F8W1R7_HUMAN Myosin light polypeptide 6 OS=Homo sapiens OX=9606 GN=MYL6 PE=1 SV=1;tr|J3KND3|J3KND3_HUMAN Myosin light polypeptide 6 OS=Homo sapiens OX=9606	12	3	3	3	3	0	0	0	0	0	3	0	0	0	0	0	3	0	0	0	0	0	23.8	23.8	23.8	16.93	151	151;145;152;152;161;238;115;130;208;103;175;196	1	3	0	24.323	By MS/MS						0.98409	1.0492	8.7017	2
P13995;B9A062	P13995;B9A062	1;1	1;1	1;1	Bifunctional methylenetetrahydrofolate dehydrogenase/cyclohydrolase, mitochondrial;NAD-dependent methylenetetrahydrofolate dehydrogenase;Methenyltetrahydrofolate cyclohydrolase	MTHFD2	sp|P13995|MTDC_HUMAN Bifunctional methylenetetrahydrofolate dehydrogenase/cyclohydrolase, mitochondrial OS=Homo sapiens OX=9606 GN=MTHFD2 PE=1 SV=2;tr|B9A062|B9A062_HUMAN Bifunctional methylenetetrahydrofolate dehydrogenase/cyclohydrolase, mitochondrial OS	2	1	1	1	0	1	0	0	0	0	0	1	0	0	0	0	0	1	0	0	0	0	3.4	3.4	3.4	37.895	350	350;222	1	1	0	7.5037		By MS/MS					NaN	NaN	NaN	1
P51149;C9J592;C9IZZ0;C9J8S3	P51149;C9J592;C9IZZ0;C9J8S3	2;2;1;1	2;2;1;1	2;2;1;1	Ras-related protein Rab-7a	RAB7A	sp|P51149|RAB7A_HUMAN Ras-related protein Rab-7a OS=Homo sapiens OX=9606 GN=RAB7A PE=1 SV=1;tr|C9J592|C9J592_HUMAN Ras-related protein Rab-7a (Fragment) OS=Homo sapiens OX=9606 GN=RAB7A PE=1 SV=1;tr|C9IZZ0|C9IZZ0_HUMAN Ras-related protein Rab-7a (Fragment)	4	2	2	2	2	2	0	0	0	0	2	2	0	0	0	0	2	2	0	0	0	0	11.1	11.1	11.1	23.489	207	207;150;116;160	1	4	0	18.838	By MS/MS	By MS/MS					1.5085	1.32	7.3393	4
P20340;Q9NRW1;Q14964;C9JB90;C9JU14;J3KR73	P20340;Q9NRW1;Q14964;C9JB90;C9JU14;J3KR73	1;1;1;1;1;1	1;1;1;1;1;1	1;1;1;1;1;1	Ras-related protein Rab-6A;Ras-related protein Rab-6B;Ras-related protein Rab-39A	RAB6A;RAB6B;RAB39A	sp|P20340|RAB6A_HUMAN Ras-related protein Rab-6A OS=Homo sapiens OX=9606 GN=RAB6A PE=1 SV=3;sp|Q9NRW1|RAB6B_HUMAN Ras-related protein Rab-6B OS=Homo sapiens OX=9606 GN=RAB6B PE=1 SV=1;sp|Q14964|RB39A_HUMAN Ras-related protein Rab-39A OS=Homo sapiens OX=960	6	1	1	1	1	1	0	0	0	0	1	1	0	0	0	0	1	1	0	0	0	0	5.3	5.3	5.3	23.593	208	208;208;217;49;83;124	1	2	0	11.479	By MS/MS	By MS/MS					1.5515	1.4422	37.327	2
P16150;C9JUK7	P16150;C9JUK7	1;1	1;1	1;1	Leukosialin	SPN	sp|P16150|LEUK_HUMAN Leukosialin OS=Homo sapiens OX=9606 GN=SPN PE=1 SV=1;tr|C9JUK7|C9JUK7_HUMAN Leukosialin (Fragment) OS=Homo sapiens OX=9606 GN=SPN PE=1 SV=1	2	1	1	1	1	1	0	0	0	0	1	1	0	0	0	0	1	1	0	0	0	0	2	2	2	40.321	400	400;355	1	2	0	47.684	By MS/MS	By matching					0.86894	0.80776	28.057	2
CON__P00761	CON__P00761	4	4	4				1	4	4	4	3	3	3	3	4	4	3	3	3	3	4	4	3	3	3	3	4	4	25.1	25.1	25.1	24.409	231	231	1	73	0	323.31	By MS/MS	By MS/MS	By MS/MS	By MS/MS	By MS/MS	By MS/MS	0.073147	0.07707	179.1	52
P02533;CON__P02533;CON__Q6IFX2;CON__A2A4G1;P08727;CON__P08727;CON__P19001;CON__Q61782;C9JM50;P35900;Q8N1A0;A0A3B3IS58;K7EMS3;CON__Q8N1A0;CON__P35900;CON__Q9D312	P02533;CON__P02533	13;13;6;4;3;3;3;2;2;1;1;1;1;1;1;1	7;7;3;0;0;0;0;1;0;0;0;0;0;0;0;0	5;5;2;0;0;0;0;1;0;0;0;0;0;0;0;0	Keratin, type I cytoskeletal 14	KRT14	sp|P02533|K1C14_HUMAN Keratin, type I cytoskeletal 14 OS=Homo sapiens OX=9606 GN=KRT14 PE=1 SV=4;	16	13	7	5	5	11	6	0	0	0	1	7	3	0	0	0	1	5	3	0	0	0	35.6	23.1	18.2	51.561	472	472;472;452;456;400;400;403;93;196;424;295;98;181;295;424;431	1	16	0	140.79	By MS/MS	By MS/MS	By MS/MS				0.043717	0.033165	92.449	6
P02538;CON__P02538;P48668;CON__P48668;CON__Q8VED5;P05787;F8VUG2;F8W1U3;CON__P05787;CON__H-INV:HIT000016045;F8VP67	P02538;CON__P02538;P48668;CON__P48668	15;15;13;13;4;2;2;2;2;1;1	11;11;9;9;1;0;0;0;0;0;0	3;3;1;1;0;0;0;0;0;0;0	Keratin, type II cytoskeletal 6A;Keratin, type II cytoskeletal 6C	KRT6A;KRT6C	sp|P02538|K2C6A_HUMAN Keratin, type II cytoskeletal 6A OS=Homo sapiens OX=9606 GN=KRT6A PE=1 SV=3;;sp|P48668|K2C6C_HUMAN Keratin, type II cytoskeletal 6C OS=Homo sapiens OX=9606 GN=KRT6C PE=1 SV=3;	11	15	11	3	7	11	6	1	1	1	7	7	5	0	0	0	3	1	1	0	0	0	31.2	24.1	7.6	60.044	564	564;564;564;564;531;483;273;289;483;99;113	1	23	0	323.31	By MS/MS	By MS/MS	By MS/MS	By matching	By matching	By matching	0.05568	0.051102	220.49	5
CON__P02662	CON__P02662	5	5	5				1	5	5	5	2	5	0	0	0	0	2	5	0	0	0	0	2	5	0	0	0	0	33.7	33.7	33.7	22.975	199	199	1	10	0	256.63	By MS/MS	By MS/MS					0.008528	0.0069635	100.68	5
CON__P02663	CON__P02663	1	1	1				1	1	1	1	0	1	0	0	0	0	0	1	0	0	0	0	0	1	0	0	0	0	5.3	5.3	5.3	24.348	207	207	1	1	0	12.422		By MS/MS					NaN	NaN	NaN	1
CON__P02666	CON__P02666	1	1	1				1	1	1	1	1	0	0	0	0	0	1	0	0	0	0	0	1	0	0	0	0	0	9.1	9.1	9.1	23.583	209	209	1	1	0	6.9316	By MS/MS						NaN	NaN	NaN	0
CON__P02668	CON__P02668	2	2	2				1	2	2	2	1	2	0	0	0	0	1	2	0	0	0	0	1	2	0	0	0	0	16.6	16.6	16.6	18.974	169	169	1	4	0	26.954	By MS/MS	By MS/MS					0.030168	0.022964	114.23	2
P08779;CON__P08779;K7ENW6;CON__Q9Z2K1;CON__Q3ZAW8	P08779;CON__P08779	13;13;5;5;5	11;11;5;4;4	7;7;4;2;2	Keratin, type I cytoskeletal 16	KRT16	sp|P08779|K1C16_HUMAN Keratin, type I cytoskeletal 16 OS=Homo sapiens OX=9606 GN=KRT16 PE=1 SV=4;	5	13	11	7	6	11	6	0	0	0	4	9	4	0	0	0	2	7	3	0	0	0	35.7	31.9	23.3	51.267	473	473;473;162;469;474	1	22	0	323.31	By MS/MS	By MS/MS	By MS/MS				0.017522	0.01611	48.398	4
P13645;CON__P13645;CON__P02535-1;Q7Z3Z0;Q7Z3Y8;Q7Z3Y7;CON__Q7Z3Z0;CON__Q7Z3Y8;CON__Q148H6;CON__Q7Z3Y7;Q99456;Q7Z3Y9;A0A3B3ITG2;CON__Q7Z3Y9;CON__Q99456	P13645;CON__P13645	19;19;7;2;2;2;2;2;2;2;1;1;1;1;1	19;19;7;2;2;2;2;2;2;2;1;1;1;1;1	16;16;5;1;1;1;1;1;1;1;0;0;0;0;0	Keratin, type I cytoskeletal 10	KRT10	sp|P13645|K1C10_HUMAN Keratin, type I cytoskeletal 10 OS=Homo sapiens OX=9606 GN=KRT10 PE=1 SV=6;	15	19	19	16	13	15	12	7	4	4	13	15	12	7	4	4	11	12	10	7	4	4	35.6	35.6	30.5	58.826	584	584;593;570;450;459;464;450;459;464;486;494;468;206;468;494	1	75	0	323.31	By MS/MS	By MS/MS	By MS/MS	By MS/MS	By MS/MS	By MS/MS	0.16102	0.1734	205.96	40
P13647;CON__P13647;F8W0C6;H0YIN9;H0YI76;F8VV57;F8VU69	P13647;CON__P13647	13;13;6;6;3;2;1	7;7;1;5;2;2;1	0;0;0;0;0;0;0	Keratin, type II cytoskeletal 5	KRT5	sp|P13647|K2C5_HUMAN Keratin, type II cytoskeletal 5 OS=Homo sapiens OX=9606 GN=KRT5 PE=1 SV=3;	7	13	7	0	4	9	5	1	1	1	2	3	3	0	0	0	0	0	0	0	0	0	25.1	14.1	0	62.378	590	590;590;178;196;201;132;147	1	12	0	53.38	By MS/MS	By MS/MS	By MS/MS	By matching	By matching	By matching	0.075249	0.052692	5.6447	2
P19012;CON__P19012;A8MT21;C9JTG5	P19012;CON__P19012;A8MT21	5;5;3;2	1;1;1;1	1;1;1;1	Keratin, type I cytoskeletal 15	KRT15	sp|P19012|K1C15_HUMAN Keratin, type I cytoskeletal 15 OS=Homo sapiens OX=9606 GN=KRT15 PE=1 SV=3;;tr|A8MT21|A8MT21_HUMAN Keratin, type I cytoskeletal 15 OS=Homo sapiens OX=9606 GN=KRT15 PE=1 SV=1	4	5	1	1	4	3	1	0	0	0	1	0	0	0	0	0	1	0	0	0	0	0	12.7	4.2	4.2	49.211	456	456;456;291;220	1	1	0.005618	6.0269	By MS/MS	By matching	By matching				NaN	NaN	NaN	0
CON__P35908v2;P35908;CON__P35908;Q5XKE5;Q01546;CON__Q5XKE5;CON__Q9R0H5;CON__Q6NXH9;P12035;CON__Q01546;CON__P12035;CON__Q9NSB2;CON__Q6ISB0;CON__Q9DCV7;P08729;CON__P19013;CON__P07744;CON__Q3KNV1;CON__P08729;Q9NSB2;P19013;H0YID6	CON__P35908v2;P35908;CON__P35908	27;27;26;3;3;3;2;2;2;2;2;1;1;1;1;1;1;1;1;1;1;1	26;26;25;3;3;3;1;1;2;2;2;1;1;1;1;1;1;1;1;1;1;1	21;21;20;1;1;1;0;0;1;1;1;0;0;0;0;0;0;0;0;0;0;1	Keratin, type II cytoskeletal 2 epidermal	KRT2	;sp|P35908|K22E_HUMAN Keratin, type II cytoskeletal 2 epidermal OS=Homo sapiens OX=9606 GN=KRT2 PE=1 SV=2;	22	27	26	21	12	21	9	6	3	4	11	20	9	5	2	3	10	15	8	3	1	1	59.2	57.3	49	65.432	639	639;639;645;535;638;535;524;539;628;638;629;600;600;457;469;594;525;469;469;600;534;119	1	59	0	323.31	By MS/MS	By MS/MS	By MS/MS	By MS/MS	By MS/MS	By MS/MS	0.021102	0.021461	130.94	21
Q04695;CON__Q04695;CON__Q9QWL7;K7EPJ9;F5GWP8;K7ESE1	Q04695;CON__Q04695;CON__Q9QWL7;K7EPJ9;F5GWP8	7;7;7;5;5;3	2;2;2;2;1;1	2;2;2;2;1;1	Keratin, type I cytoskeletal 17	KRT17	sp|Q04695|K1C17_HUMAN Keratin, type I cytoskeletal 17 OS=Homo sapiens OX=9606 GN=KRT17 PE=1 SV=2;;;tr|K7EPJ9|K7EPJ9_HUMAN Keratin, type I cytoskeletal 17 (Fragment) OS=Homo sapiens OX=9606 GN=KRT17 PE=1 SV=1;tr|F5GWP8|F5GWP8_HUMAN Keratin, type I cytoskele	6	7	2	2	2	7	2	0	0	0	0	2	1	0	0	0	0	2	1	0	0	0	19.2	7.6	7.6	48.105	432	432;432;433;231;349;95	1	3	0	24.52	By matching	By MS/MS	By MS/MS				NaN	NaN	NaN	1
Q14CN4;CON__Q14CN4-1;CON__Q6IME9;Q3SY84;Q7RTS7;Q86Y46;CON__Q3SY84;CON__Q7RTS7;CON__Q32MB2;F8W1S1;H0YIG3	Q14CN4;CON__Q14CN4-1;CON__Q6IME9;Q3SY84;Q7RTS7;Q86Y46;CON__Q3SY84;CON__Q7RTS7;CON__Q32MB2;F8W1S1	3;3;3;2;2;2;2;2;2;2;1	1;1;1;1;1;1;1;1;1;1;1	1;1;1;1;1;1;1;1;1;1;1	Keratin, type II cytoskeletal 72;Keratin, type II cytoskeletal 71;Keratin, type II cytoskeletal 74;Keratin, type II cytoskeletal 73	KRT72;KRT71;KRT74;KRT73	sp|Q14CN4|K2C72_HUMAN Keratin, type II cytoskeletal 72 OS=Homo sapiens OX=9606 GN=KRT72 PE=1 SV=2;;;sp|Q3SY84|K2C71_HUMAN Keratin, type II cytoskeletal 71 OS=Homo sapiens OX=9606 GN=KRT71 PE=1 SV=3;sp|Q7RTS7|K2C74_HUMAN Keratin, type II cytoskeletal 74 OS=	11	3	1	1	0	3	1	0	0	0	0	1	0	0	0	0	0	1	0	0	0	0	7	2.3	2.3	55.877	511	511;511;520;523;529;540;523;529;540;543;192	1	1	1	-2		By MS/MS	By matching				NaN	NaN	NaN	0
CON__Q3SX09	CON__Q3SX09	1	1	1				1	1	1	1	1	0	0	0	0	0	1	0	0	0	0	0	1	0	0	0	0	0	9.5	9.5	9.5	22.06	201	201	1	1	0	11.914	By MS/MS						NaN	NaN	NaN	1
Q5D862;CON__Q5D862	Q5D862;CON__Q5D862	1;1	1;1	1;1	Filaggrin-2	FLG2	sp|Q5D862|FILA2_HUMAN Filaggrin-2 OS=Homo sapiens OX=9606 GN=FLG2 PE=1 SV=1;	2	1	1	1	0	1	0	0	0	0	0	1	0	0	0	0	0	1	0	0	0	0	0.5	0.5	0.5	248.07	2391	2391;2391	1	1	0	13.652		By MS/MS					NaN	NaN	NaN	1
Q8N1N4;CON__Q7RTT2;CON__Q8N1N4-2	Q8N1N4;CON__Q7RTT2;CON__Q8N1N4-2	1;1;1	1;1;1	1;1;1	Keratin, type II cytoskeletal 78	KRT78	sp|Q8N1N4|K2C78_HUMAN Keratin, type II cytoskeletal 78 OS=Homo sapiens OX=9606 GN=KRT78 PE=1 SV=2;;	3	1	1	1	0	1	0	0	0	0	0	1	0	0	0	0	0	1	0	0	0	0	2.3	2.3	2.3	56.865	520	520;521;521	1	1	0	6.3483		By MS/MS					NaN	NaN	NaN	0
Q86YZ3;CON__Q86YZ3	Q86YZ3;CON__Q86YZ3	3;3	3;3	3;3	Hornerin	HRNR	sp|Q86YZ3|HORN_HUMAN Hornerin OS=Homo sapiens OX=9606 GN=HRNR PE=1 SV=2;	2	3	3	3	1	2	1	0	0	0	1	2	1	0	0	0	1	2	1	0	0	0	5.5	5.5	5.5	282.39	2850	2850;2850	1	4	0	34.644	By MS/MS	By MS/MS	By MS/MS				0.046729	0.041319	126.53	2
P05107;D3DSM0;J3KNI6	P05107;D3DSM0;J3KNI6	4;4;3	4;4;3	4;4;3	Integrin beta-2;Integrin beta	ITGB2	sp|P05107|ITB2_HUMAN Integrin beta-2 OS=Homo sapiens OX=9606 GN=ITGB2 PE=1 SV=2;tr|D3DSM0|D3DSM0_HUMAN Integrin beta OS=Homo sapiens OX=9606 GN=ITGB2 PE=1 SV=1;tr|J3KNI6|J3KNI6_HUMAN Integrin beta (Fragment) OS=Homo sapiens OX=9606 GN=ITGB2 PE=1 SV=1	3	4	4	4	4	3	1	0	0	0	4	3	1	0	0	0	4	3	1	0	0	0	7	7	7	84.781	769	769;712;322	1	15	0	132.38	By MS/MS	By MS/MS	By MS/MS				0.87196	0.93784	9.4152	15
P57088;D6RAA6	P57088;D6RAA6	1;1	1;1	1;1	Transmembrane protein 33	TMEM33	sp|P57088|TMM33_HUMAN Transmembrane protein 33 OS=Homo sapiens OX=9606 GN=TMEM33 PE=1 SV=2;tr|D6RAA6|D6RAA6_HUMAN Transmembrane protein 33 (Fragment) OS=Homo sapiens OX=9606 GN=TMEM33 PE=1 SV=1	2	1	1	1	1	1	0	0	0	0	1	1	0	0	0	0	1	1	0	0	0	0	4.9	4.9	4.9	27.978	247	247;222	1	4	0	7.5037	By MS/MS	By MS/MS					1.3596	1.2423	26.592	4
Q8NBQ5;D6RCD0	Q8NBQ5;D6RCD0	1;1	1;1	1;1	Estradiol 17-beta-dehydrogenase 11	HSD17B11	sp|Q8NBQ5|DHB11_HUMAN Estradiol 17-beta-dehydrogenase 11 OS=Homo sapiens OX=9606 GN=HSD17B11 PE=1 SV=3;tr|D6RCD0|D6RCD0_HUMAN Estradiol 17-beta-dehydrogenase 11 OS=Homo sapiens OX=9606 GN=HSD17B11 PE=1 SV=2	2	1	1	1	0	1	0	0	0	0	0	1	0	0	0	0	0	1	0	0	0	0	5	5	5	32.935	300	300;256	1	1	0	6.1201		By MS/MS					NaN	NaN	NaN	1
Q16698;E5RJD2;E5RJG7;E5RFV2;E5RID6	Q16698;E5RJD2;E5RJG7;E5RFV2;E5RID6	2;2;2;2;1	2;2;2;2;1	2;2;2;2;1	2,4-dienoyl-CoA reductase, mitochondrial	DECR1	sp|Q16698|DECR_HUMAN 2,4-dienoyl-CoA reductase, mitochondrial OS=Homo sapiens OX=9606 GN=DECR1 PE=1 SV=1;tr|E5RJD2|E5RJD2_HUMAN 2,4-dienoyl-CoA reductase, mitochondrial (Fragment) OS=Homo sapiens OX=9606 GN=DECR1 PE=1 SV=1;tr|E5RJG7|E5RJG7_HUMAN 2,4-dienoy	5	2	2	2	2	0	0	0	0	0	2	0	0	0	0	0	2	0	0	0	0	0	10.4	10.4	10.4	36.067	335	335;151;181;205;95	1	3	0	14.284	By MS/MS						0.73839	0.80382	17.435	2
P62820;Q92928;E9PLD0;Q9H0U4;E7END7;H0YMN7;G3V196;H0YLJ8;H0YNE9;E9BIZ5;A0A2R8YDI9;A0A2R8YFB8;P59190;P51153;P61026;Q92930;H0YL94	P62820;Q92928;E9PLD0;Q9H0U4;E7END7;H0YMN7;G3V196;H0YLJ8;H0YNE9;E9BIZ5;A0A2R8YDI9;A0A2R8YFB8;P59190;P51153;P61026;Q92930;H0YL94	2;2;2;2;2;1;1;1;1;1;1;1;1;1;1;1;1	2;2;2;2;2;1;1;1;1;1;1;1;1;1;1;1;1	1;1;1;1;1;0;0;0;0;0;0;0;0;0;0;0;0	Ras-related protein Rab-1A;Putative Ras-related protein Rab-1C;Ras-related protein Rab-1B;Ras-related protein Rab-15;Ras-related protein Rab-13;Ras-related protein Rab-10;Ras-related protein Rab-8B	RAB1A;RAB1C;RAB1B;RAB8B;RAB15;RAB13;RAB10	sp|P62820|RAB1A_HUMAN Ras-related protein Rab-1A OS=Homo sapiens OX=9606 GN=RAB1A PE=1 SV=3;sp|Q92928|RAB1C_HUMAN Putative Ras-related protein Rab-1C OS=Homo sapiens OX=9606 GN=RAB1C PE=5 SV=2;tr|E9PLD0|E9PLD0_HUMAN Ras-related protein Rab-1B OS=Homo sapie	17	2	2	1	2	2	0	0	0	0	2	2	0	0	0	0	1	1	0	0	0	0	13.2	13.2	7.8	22.677	205	205;201;169;201;173;92;237;47;188;200;44;246;212;203;200;207;48	1	6	0	83.516	By MS/MS	By MS/MS					1.8049	1.5681	2.0558	6
P48735;H0YL11;E9BA79	P48735;H0YL11;E9BA79	1;1;1	1;1;1	1;1;1	Isocitrate dehydrogenase [NADP], mitochondrial	IDH2	sp|P48735|IDHP_HUMAN Isocitrate dehydrogenase [NADP], mitochondrial OS=Homo sapiens OX=9606 GN=IDH2 PE=1 SV=2;tr|H0YL11|H0YL11_HUMAN Isocitrate dehydrogenase [NADP], mitochondrial OS=Homo sapiens OX=9606 GN=IDH2 PE=1 SV=1;tr|E9BA79|E9BA79_LEIDB Isocitrate	3	1	1	1	1	1	0	0	0	0	1	1	0	0	0	0	1	1	0	0	0	0	2.9	2.9	2.9	50.909	452	452;312;435	1	2	0	16.756	By MS/MS	By MS/MS					0.59014	0.5867	31.512	2
E9BAG2	E9BAG2	1	1	1			tr|E9BAG2|E9BAG2_LEIDB Uncharacterized protein OS=Leishmania donovani (strain BPK282A1) GN=LDBPK_101180 PE=4 SV=1	1	1	1	1	0	1	0	0	0	0	0	1	0	0	0	0	0	1	0	0	0	0	4	4	4	19.085	177	177	1	1	0	7.5045		By MS/MS					NaN	NaN	NaN	1
E9BBT6	E9BBT6	1	1	1			tr|E9BBT6|E9BBT6_LEIDB Uncharacterized protein OS=Leishmania donovani (strain BPK282A1) GN=LDBPK_140510 PE=4 SV=1	1	1	1	1	1	0	1	0	0	0	1	0	1	0	0	0	1	0	1	0	0	0	2.9	2.9	2.9	59.343	548	548	1	2	0	6.1776	By MS/MS		By MS/MS				NaN	NaN	NaN	0
E9BD23	E9BD23	1	1	1			tr|E9BD23|E9BD23_LEIDB Uncharacterized protein OS=Leishmania donovani (strain BPK282A1) GN=LDBPK_161720 PE=4 SV=1	1	1	1	1	1	0	0	0	0	0	1	0	0	0	0	0	1	0	0	0	0	0	4.4	4.4	4.4	47.071	451	451	1	1	0	6.2199	By MS/MS						NaN	NaN	NaN	0
E9BI56	E9BI56	1	1	1			tr|E9BI56|E9BI56_LEIDB Uncharacterized protein OS=Leishmania donovani (strain BPK282A1) GN=LDBPK_260430 PE=4 SV=1	1	1	1	1	1	0	0	0	0	0	1	0	0	0	0	0	1	0	0	0	0	0	4.8	4.8	4.8	35.465	332	332	1	1	0	6.518	By MS/MS						NaN	NaN	NaN	0
E9BK18	E9BK18	4	2	2			tr|E9BK18|E9BK18_LEIDB Heat-shock protein hsp70, putative OS=Leishmania donovani (strain BPK282A1) GN=LDBPK_283000 PE=3 SV=1	1	4	2	2	4	3	1	1	1	1	2	1	0	0	0	0	2	1	0	0	0	0	7.8	3.7	3.7	71.268	654	654	1	5	0	16.942	By MS/MS	By MS/MS	By matching	By matching	By matching	By matching	0.63317	0.6537	17.579	5
E9BLG9	E9BLG9	3	3	3			tr|E9BLG9|E9BLG9_LEIDB GrpE protein homolog OS=Leishmania donovani (strain BPK282A1) GN=LDBPK_300760 PE=3 SV=1	1	3	3	3	2	2	0	0	0	0	2	2	0	0	0	0	2	2	0	0	0	0	15.5	15.5	15.5	23.784	219	219	1	5	0	34.791	By MS/MS	By MS/MS					0.42643	0.31762	39.004	5
E9BLZ1;E9BLZ7;E9BLZ0	E9BLZ1	3;1;1	3;1;1	3;1;1			tr|E9BLZ1|E9BLZ1_LEIDB Heat shock 70-related protein 1, mitochondrial, putative (Fragment) OS=Leishmania donovani (strain BPK282A1) GN=LDBPK_302480 PE=3 SV=1	3	3	3	3	2	2	0	0	0	0	2	2	0	0	0	0	2	2	0	0	0	0	9	9	9	54.205	502	502;86;90	1	4	0	111.51	By MS/MS	By MS/MS					0.36341	0.40295	29.131	3
E9BMZ6	E9BMZ6	1	1	1			tr|E9BMZ6|E9BMZ6_LEIDB Uncharacterized protein OS=Leishmania donovani (strain BPK282A1) GN=LDBPK_312250 PE=4 SV=1	1	1	1	1	0	1	0	0	0	0	0	1	0	0	0	0	0	1	0	0	0	0	0.9	0.9	0.9	80.656	768	768	1	1	0	7.1324		By MS/MS					NaN	NaN	NaN	1
E9BQC4	E9BQC4	1	1	1			tr|E9BQC4|E9BQC4_LEIDB Small GTP-binding protein Rab18, putative OS=Leishmania donovani (strain BPK282A1) GN=LDBPK_331940 PE=3 SV=1	1	1	1	1	1	1	0	0	0	0	1	1	0	0	0	0	1	1	0	0	0	0	5.1	5.1	5.1	23.679	217	217	1	2	0	11.769	By MS/MS	By MS/MS					1.7712	1.7731	71.918	2
E9BQG8	E9BQG8	1	1	1			tr|E9BQG8|E9BQG8_LEIDB Malate dehydrogenase OS=Leishmania donovani (strain BPK282A1) GN=LDBPK_340140 PE=4 SV=1	1	1	1	1	1	1	0	0	0	0	1	1	0	0	0	0	1	1	0	0	0	0	3.2	3.2	3.2	36.13	342	342	1	2	0	6.6315	By MS/MS	By MS/MS					0.50135	0.44681	13.73	2
O43813;F8WDS9;E9PHS0	O43813;F8WDS9;E9PHS0	2;2;2	2;2;2	2;2;2	LanC-like protein 1	LANCL1	sp|O43813|LANC1_HUMAN Glutathione S-transferase LANCL1 OS=Homo sapiens OX=9606 GN=LANCL1 PE=1 SV=1;tr|F8WDS9|F8WDS9_HUMAN Glutathione S-transferase LANCL1 OS=Homo sapiens OX=9606 GN=LANCL1 PE=1 SV=1;tr|E9PHS0|E9PHS0_HUMAN Glutathione S-transferase LANCL1 (	3	2	2	2	1	2	1	0	0	0	1	2	1	0	0	0	1	2	1	0	0	0	5	5	5	45.283	399	399;82;196	1	6	0	69.879	By MS/MS	By MS/MS	By MS/MS				1.986	1.9047	1.0942	6
P23528;Q9Y281;E9PLJ3;E9PQB7;G3V1A4;E9PP50;E9PK25	P23528;Q9Y281;E9PLJ3;E9PQB7;G3V1A4;E9PP50;E9PK25	1;1;1;1;1;1;1	1;1;1;1;1;1;1	1;1;1;1;1;1;1	Cofilin-1;Cofilin-2	CFL1;CFL2	sp|P23528|COF1_HUMAN Cofilin-1 OS=Homo sapiens OX=9606 GN=CFL1 PE=1 SV=3;sp|Q9Y281|COF2_HUMAN Cofilin-2 OS=Homo sapiens OX=9606 GN=CFL2 PE=1 SV=1;tr|E9PLJ3|E9PLJ3_HUMAN Cofilin-1 (Fragment) OS=Homo sapiens OX=9606 GN=CFL1 PE=1 SV=1;tr|E9PQB7|E9PQB7_HUMAN C	7	1	1	1	1	1	1	0	0	0	1	1	1	0	0	0	1	1	1	0	0	0	6.6	6.6	6.6	18.502	166	166;166;79;122;149;159;204	1	3	0	21.208	By MS/MS	By MS/MS	By MS/MS				0.74426	0.78234	13.441	3
Q14697;F5H6X6;E9PKU7;E9PNH1	Q14697;F5H6X6;E9PKU7;E9PNH1	2;2;2;1	2;2;2;1	2;2;2;1	Neutral alpha-glucosidase AB	GANAB	sp|Q14697|GANAB_HUMAN Neutral alpha-glucosidase AB OS=Homo sapiens OX=9606 GN=GANAB PE=1 SV=3;tr|F5H6X6|F5H6X6_HUMAN Neutral alpha-glucosidase AB OS=Homo sapiens OX=9606 GN=GANAB PE=1 SV=1;tr|E9PKU7|E9PKU7_HUMAN Neutral alpha-glucosidase AB OS=Homo sapiens	4	2	2	2	2	0	0	0	0	0	2	0	0	0	0	0	2	0	0	0	0	0	3.4	3.4	3.4	106.87	944	944;847;852;119	1	2	0	13.399	By MS/MS						0.88654	0.99273	19.028	2
P23396;E9PPU1;H0YEU2;E9PL09;E9PQ96;E9PJH4;F2Z2S8;H0YF32;E9PK82;H0YCJ7;H0YES8;E9PQX2;E9PSF4	P23396;E9PPU1;H0YEU2;E9PL09;E9PQ96;E9PJH4;F2Z2S8;H0YF32;E9PK82;H0YCJ7	3;3;3;3;2;2;2;2;2;2;1;1;1	3;3;3;3;2;2;2;2;2;2;1;1;1	3;3;3;3;2;2;2;2;2;2;1;1;1	40S ribosomal protein S3	RPS3	sp|P23396|RS3_HUMAN 40S ribosomal protein S3 OS=Homo sapiens OX=9606 GN=RPS3 PE=1 SV=2;tr|E9PPU1|E9PPU1_HUMAN 40S ribosomal protein S3 OS=Homo sapiens OX=9606 GN=RPS3 PE=1 SV=1;tr|H0YEU2|H0YEU2_HUMAN 40S ribosomal protein S3 (Fragment) OS=Homo sapiens OX=9	13	3	3	3	3	0	2	0	0	0	3	0	2	0	0	0	3	0	2	0	0	0	14.4	14.4	14.4	26.688	243	243;158;171;231;91;115;117;123;128;135;33;44;103	1	5	0	26.375	By MS/MS		By MS/MS				1.0399	1.127	63.732	5
Q14165;F5H1S8;F5GX14;H0YG07	Q14165;F5H1S8;F5GX14;H0YG07	2;2;2;1	2;2;2;1	2;2;2;1	Malectin	MLEC	sp|Q14165|MLEC_HUMAN Malectin OS=Homo sapiens OX=9606 GN=MLEC PE=1 SV=1;tr|F5H1S8|F5H1S8_HUMAN Malectin (Fragment) OS=Homo sapiens OX=9606 GN=MLEC PE=1 SV=1;tr|F5GX14|F5GX14_HUMAN Malectin OS=Homo sapiens OX=9606 GN=MLEC PE=1 SV=1;tr|H0YG07|H0YG07_HUMAN Ma	4	2	2	2	2	0	0	0	0	0	2	0	0	0	0	0	2	0	0	0	0	0	8.6	8.6	8.6	32.233	292	292;146;217;173	1	2	0	13.449	By MS/MS						0.96192	1.034	1.7519	2
F5H3F9	F5H3F9	1	1	1		GRIP1	tr|F5H3F9|F5H3F9_HUMAN Glutamate receptor-interacting protein 1 (Fragment) OS=Homo sapiens OX=9606 GN=GRIP1 PE=1 SV=7	1	1	1	1	0	1	0	0	0	0	0	1	0	0	0	0	0	1	0	0	0	0	3.3	3.3	3.3	22.884	210	210	1	1	0	77.124		By MS/MS					NaN	NaN	NaN	1
P68363;Q9BQE3;Q71U36;F5H5D3;A0A1W2PQM2;Q6PEY2;F8VVB9;P0DPH7;P0DPH8;F8VQQ4;F8VWV9;F8VS66;F8VRZ4;F8VX09;F8VRK0;E9BBA8;C9J2C0;F8VXZ7;F8W0F6;Q9NY65;P68366;C9JDS9	P68363;Q9BQE3;Q71U36;F5H5D3;A0A1W2PQM2;Q6PEY2;F8VVB9;P0DPH7;P0DPH8;F8VQQ4;F8VWV9;F8VS66;F8VRZ4;F8VX09;F8VRK0	4;4;4;4;3;3;3;3;3;3;2;2;2;2;2;1;1;1;1;1;1;1	4;4;4;4;3;3;3;3;3;3;2;2;2;2;2;1;1;1;1;1;1;1	4;4;4;4;3;3;3;3;3;3;2;2;2;2;2;1;1;1;1;1;1;1	Tubulin alpha-1B chain;Tubulin alpha-1C chain;Tubulin alpha-1A chain;Tubulin alpha-3E chain	TUBA1B;TUBA1C;TUBA1A;TUBA3E	sp|P68363|TBA1B_HUMAN Tubulin alpha-1B chain OS=Homo sapiens OX=9606 GN=TUBA1B PE=1 SV=1;sp|Q9BQE3|TBA1C_HUMAN Tubulin alpha-1C chain OS=Homo sapiens OX=9606 GN=TUBA1C PE=1 SV=1;sp|Q71U36|TBA1A_HUMAN Tubulin alpha-1A chain OS=Homo sapiens OX=9606 GN=TUBA1A	22	4	4	4	1	4	1	0	0	0	1	4	1	0	0	0	1	4	1	0	0	0	13.1	13.1	13.1	50.151	451	451;449;451;519;325;450;246;450;450;219;81;130;112;75;49;451;467;26;231;449;448;156	1	7	0	223.06	By MS/MS	By MS/MS	By MS/MS				3.3051	3.4023	77.925	5
P08962;F8VNT9;F8VV56;F8W022;F8VWK8	P08962;F8VNT9;F8VV56;F8W022;F8VWK8	1;1;1;1;1	1;1;1;1;1	1;1;1;1;1	CD63 antigen;Tetraspanin	CD63	sp|P08962|CD63_HUMAN CD63 antigen OS=Homo sapiens OX=9606 GN=CD63 PE=1 SV=2;tr|F8VNT9|F8VNT9_HUMAN CD63 antigen (Fragment) OS=Homo sapiens OX=9606 GN=CD63 PE=1 SV=1;tr|F8VV56|F8VV56_HUMAN CD63 antigen OS=Homo sapiens OX=9606 GN=CD63 PE=1 SV=1;tr|F8W022|F8W	5	1	1	1	1	0	0	0	0	0	1	0	0	0	0	0	1	0	0	0	0	0	4.2	4.2	4.2	25.636	238	238;133;145;215;217	1	1	0	17.931	By MS/MS						NaN	NaN	NaN	1
Q00325;F8VVM2	Q00325;F8VVM2	1;1	1;1	1;1	Phosphate carrier protein, mitochondrial	SLC25A3	sp|Q00325|MPCP_HUMAN Phosphate carrier protein, mitochondrial OS=Homo sapiens OX=9606 GN=SLC25A3 PE=1 SV=2;tr|F8VVM2|F8VVM2_HUMAN Phosphate carrier protein, mitochondrial OS=Homo sapiens OX=9606 GN=SLC25A3 PE=1 SV=1	2	1	1	1	1	0	0	0	0	0	1	0	0	0	0	0	1	0	0	0	0	0	3.3	3.3	3.3	40.094	362	362;324	1	1	0	6.5695	By MS/MS						NaN	NaN	NaN	1
P30040;F8VY02	P30040;F8VY02	1;1	1;1	1;1	Endoplasmic reticulum resident protein 29	ERP29	sp|P30040|ERP29_HUMAN Endoplasmic reticulum resident protein 29 OS=Homo sapiens OX=9606 GN=ERP29 PE=1 SV=4;tr|F8VY02|F8VY02_HUMAN Endoplasmic reticulum resident protein 29 OS=Homo sapiens OX=9606 GN=ERP29 PE=1 SV=1	2	1	1	1	1	0	1	0	0	0	1	0	1	0	0	0	1	0	1	0	0	0	3.8	3.8	3.8	28.993	261	261;160	1	2	0	6.7612	By MS/MS		By matching				0.84673	0.93005	6.1979	2
Q9NQC3;F8W914;H7C106	Q9NQC3;F8W914;H7C106	2;2;1	2;2;1	2;2;1	Reticulon-4;Reticulon	RTN4	sp|Q9NQC3|RTN4_HUMAN Reticulon-4 OS=Homo sapiens OX=9606 GN=RTN4 PE=1 SV=2;tr|F8W914|F8W914_HUMAN Reticulon OS=Homo sapiens OX=9606 GN=RTN4 PE=1 SV=1;tr|H7C106|H7C106_HUMAN Reticulon (Fragment) OS=Homo sapiens OX=9606 GN=RTN4 PE=1 SV=1	3	2	2	2	2	0	0	0	0	0	2	0	0	0	0	0	2	0	0	0	0	0	2.3	2.3	2.3	129.93	1192	1192;345;203	1	2	0	13.075	By MS/MS						0.93885	0.99173	13.919	2
P04792;F8WE04	P04792;F8WE04	1;1	1;1	1;1	Heat shock protein beta-1	HSPB1	sp|P04792|HSPB1_HUMAN Heat shock protein beta-1 OS=Homo sapiens OX=9606 GN=HSPB1 PE=1 SV=2;tr|F8WE04|F8WE04_HUMAN Heat shock protein beta-1 OS=Homo sapiens OX=9606 GN=HSPB1 PE=1 SV=1	2	1	1	1	1	1	0	0	0	0	1	1	0	0	0	0	1	1	0	0	0	0	4.9	4.9	4.9	22.782	205	205;186	1	2	0	8.6589	By MS/MS	By MS/MS					1.3086	1.2164	17.65	2
P40763;G8JLH9	P40763;G8JLH9	1;1	1;1	1;1	Signal transducer and activator of transcription 3;Signal transducer and activator of transcription	STAT3	sp|P40763|STAT3_HUMAN Signal transducer and activator of transcription 3 OS=Homo sapiens OX=9606 GN=STAT3 PE=1 SV=2;tr|G8JLH9|G8JLH9_HUMAN Signal transducer and activator of transcription OS=Homo sapiens OX=9606 GN=STAT3 PE=1 SV=1	2	1	1	1	0	1	0	0	0	0	0	1	0	0	0	0	0	1	0	0	0	0	1.8	1.8	1.8	88.067	770	770;672	1	1	0	6.0632		By MS/MS					NaN	NaN	NaN	1
P16070;H0YDX6;H0YD13;H0YD17;H0YDW7;H0YCV9;H0Y2P0;H0Y5E4	P16070;H0YDX6;H0YD13;H0YD17;H0YDW7;H0YCV9;H0Y2P0;H0Y5E4	1;1;1;1;1;1;1;1	1;1;1;1;1;1;1;1	1;1;1;1;1;1;1;1	CD44 antigen	CD44	sp|P16070|CD44_HUMAN CD44 antigen OS=Homo sapiens OX=9606 GN=CD44 PE=1 SV=3;tr|H0YDX6|H0YDX6_HUMAN CD44 antigen (Fragment) OS=Homo sapiens OX=9606 GN=CD44 PE=1 SV=2;tr|H0YD13|H0YD13_HUMAN CD44 antigen OS=Homo sapiens OX=9606 GN=CD44 PE=1 SV=2;tr|H0YD17|H0Y	8	1	1	1	1	0	0	0	0	0	1	0	0	0	0	0	1	0	0	0	0	0	1.6	1.6	1.6	81.537	742	742;183;206;229;240;277;287;294	1	2	0	16.264	By MS/MS						1.2134	1.3359	38.569	2
Q9UPQ9;H0Y720	Q9UPQ9;H0Y720	7;7	7;7	7;7	Trinucleotide repeat-containing gene 6B protein	TNRC6B	sp|Q9UPQ9|TNR6B_HUMAN Trinucleotide repeat-containing gene 6B protein OS=Homo sapiens OX=9606 GN=TNRC6B PE=1 SV=4;tr|H0Y720|H0Y720_HUMAN Trinucleotide repeat-containing gene 6B protein (Fragment) OS=Homo sapiens OX=9606 GN=TNRC6B PE=1 SV=1	2	7	7	7	6	6	7	6	5	6	6	6	7	6	5	6	6	6	7	6	5	6	3.3	3.3	3.3	194	1833	1833;1391	1	615	0	323.31	By MS/MS	By MS/MS	By MS/MS	By MS/MS	By MS/MS	By MS/MS	0.02515	0.024163	162.46	112
Q9NR16;H0YFR4	Q9NR16;H0YFR4	1;1	1;1	1;1	Scavenger receptor cysteine-rich type 1 protein M160	CD163L1	sp|Q9NR16|C163B_HUMAN Scavenger receptor cysteine-rich type 1 protein M160 OS=Homo sapiens OX=9606 GN=CD163L1 PE=1 SV=2;tr|H0YFR4|H0YFR4_HUMAN Scavenger receptor cysteine-rich type 1 protein M160 (Fragment) OS=Homo sapiens OX=9606 GN=CD163L1 PE=1 SV=1	2	1	1	1	1	1	0	0	0	0	1	1	0	0	0	0	1	1	0	0	0	0	2	2	2	159.24	1453	1453;189	1	2	0	9.3567	By MS/MS	By MS/MS					60.409	53.424	2.3926	2
P07355;H0YN42;H0YMU9;H0YMD0;H0YKS4;H0YMM1;H0YN52;H0YM50;H0YNP5;H0YMW4;H0YL33;H0YLE2;H0YKX9;H0YMT9;H0YLV6;H0YKZ7;H0YKL9;H0YKV8;H0YNA0;H0YMD9;A6NMY6;H0YN28	P07355;H0YN42;H0YMU9;H0YMD0;H0YKS4;H0YMM1;H0YN52;H0YM50;H0YNP5;H0YMW4;H0YL33;H0YLE2;H0YKX9;H0YMT9;H0YLV6;H0YKZ7;H0YKL9;H0YKV8;H0YNA0;H0YMD9;A6NMY6;H0YN28	2;2;2;2;2;2;1;1;1;1;1;1;1;1;1;1;1;1;1;1;1;1	2;2;2;2;2;2;1;1;1;1;1;1;1;1;1;1;1;1;1;1;1;1	2;2;2;2;2;2;1;1;1;1;1;1;1;1;1;1;1;1;1;1;1;1	Annexin A2;Annexin;Putative annexin A2-like protein	ANXA2;ANXA2P2	sp|P07355|ANXA2_HUMAN Annexin A2 OS=Homo sapiens OX=9606 GN=ANXA2 PE=1 SV=2;tr|H0YN42|H0YN42_HUMAN Annexin (Fragment) OS=Homo sapiens OX=9606 GN=ANXA2 PE=1 SV=1;tr|H0YMU9|H0YMU9_HUMAN Annexin OS=Homo sapiens OX=9606 GN=ANXA2 PE=1 SV=1;tr|H0YMD0|H0YMD0_HUMA	22	2	2	2	2	1	0	0	0	0	2	1	0	0	0	0	2	1	0	0	0	0	7.1	7.1	7.1	38.604	339	339;256;230;227;176;149;59;248;175;146;142;45;134;133;132;119;110;81;79;65;339;139	1	3	0	23.981	By MS/MS	By MS/MS					0.49043	0.52815	69.933	3
O15127;H3BV04;H3BN93;H3BUB6;H3BPL9	O15127;H3BV04;H3BN93;H3BUB6;H3BPL9	1;1;1;1;1	1;1;1;1;1	1;1;1;1;1	Secretory carrier-associated membrane protein 2	SCAMP2	sp|O15127|SCAM2_HUMAN Secretory carrier-associated membrane protein 2 OS=Homo sapiens OX=9606 GN=SCAMP2 PE=1 SV=2;tr|H3BV04|H3BV04_HUMAN Secretory carrier-associated membrane protein (Fragment) OS=Homo sapiens OX=9606 GN=SCAMP2 PE=1 SV=1;tr|H3BN93|H3BN93_H	5	1	1	1	1	0	0	0	0	0	1	0	0	0	0	0	1	0	0	0	0	0	3.6	3.6	3.6	36.648	329	329;194;236;254;278	1	1	0	6.5695	By MS/MS						NaN	NaN	NaN	1
P04075;H3BUH7;H3BPS8;H3BQN4;J3KPS3;H3BMQ8;H3BR04;H3BU78	P04075;H3BUH7;H3BPS8;H3BQN4;J3KPS3;H3BMQ8;H3BR04	4;4;4;4;4;3;3;1	4;4;4;4;4;3;3;1	4;4;4;4;4;3;3;1	Fructose-bisphosphate aldolase A;Fructose-bisphosphate aldolase	ALDOA	sp|P04075|ALDOA_HUMAN Fructose-bisphosphate aldolase A OS=Homo sapiens OX=9606 GN=ALDOA PE=1 SV=2;tr|H3BUH7|H3BUH7_HUMAN Fructose-bisphosphate aldolase A (Fragment) OS=Homo sapiens OX=9606 GN=ALDOA PE=1 SV=1;tr|H3BPS8|H3BPS8_HUMAN Fructose-bisphosphate ald	8	4	4	4	4	0	0	0	0	0	4	0	0	0	0	0	4	0	0	0	0	0	13.2	13.2	13.2	39.42	364	364;155;278;361;368;140;162;204	1	4	0	66.959	By MS/MS						0.85518	0.90489	28.615	4
H7BZJ3	H7BZJ3	1	1	1		PDIA3	tr|H7BZJ3|H7BZJ3_HUMAN Protein disulfide-isomerase A3 (Fragment) OS=Homo sapiens OX=9606 GN=PDIA3 PE=1 SV=1	1	1	1	1	1	1	0	0	0	0	1	1	0	0	0	0	1	1	0	0	0	0	11.4	11.4	11.4	13.519	123	123	1	3	0	114	By MS/MS	By MS/MS					0.86317	0.9287	16.617	3
P13861;H7C1L0	P13861;H7C1L0	1;1	1;1	1;1	cAMP-dependent protein kinase type II-alpha regulatory subunit	PRKAR2A	sp|P13861|KAP2_HUMAN cAMP-dependent protein kinase type II-alpha regulatory subunit OS=Homo sapiens OX=9606 GN=PRKAR2A PE=1 SV=2;tr|H7C1L0|H7C1L0_HUMAN cAMP-dependent protein kinase type II-alpha regulatory subunit (Fragment) OS=Homo sapiens OX=9606 GN=PRK	2	1	1	1	0	1	0	0	0	0	0	1	0	0	0	0	0	1	0	0	0	0	5	5	5	45.518	404	404;200	1	1	0	7.2018		By MS/MS					NaN	NaN	NaN	1
P18084;H7C580;V9GYZ1;V9GZ57	P18084;H7C580;V9GYZ1;V9GZ57	1;1;1;1	1;1;1;1	1;1;1;1	Integrin beta-5;Integrin beta	ITGB5	sp|P18084|ITB5_HUMAN Integrin beta-5 OS=Homo sapiens OX=9606 GN=ITGB5 PE=1 SV=1;tr|H7C580|H7C580_HUMAN Integrin beta (Fragment) OS=Homo sapiens OX=9606 GN=ITGB5 PE=1 SV=2;tr|V9GYZ1|V9GYZ1_HUMAN Integrin beta (Fragment) OS=Homo sapiens OX=9606 GN=ITGB5 PE=1	4	1	1	1	1	1	0	0	0	0	1	1	0	0	0	0	1	1	0	0	0	0	1.1	1.1	1.1	88.053	799	799;79;139;323	1	2	0	16.691	By MS/MS	By MS/MS					1.1972	1.1577	52.204	2
O14950;P19105;J3QRS3	O14950;P19105;J3QRS3	1;1;1	1;1;1	1;1;1	Myosin regulatory light chain 12B;Myosin regulatory light chain 12A	MYL12B;MYL12A	sp|O14950|ML12B_HUMAN Myosin regulatory light chain 12B OS=Homo sapiens OX=9606 GN=MYL12B PE=1 SV=2;sp|P19105|ML12A_HUMAN Myosin regulatory light chain 12A OS=Homo sapiens OX=9606 GN=MYL12A PE=1 SV=2;tr|J3QRS3|J3QRS3_HUMAN Myosin regulatory light chain 12A	3	1	1	1	1	0	0	0	0	0	1	0	0	0	0	0	1	0	0	0	0	0	5.8	5.8	5.8	19.779	172	172;171;177	1	1	0	6.2219	By MS/MS						NaN	NaN	NaN	1
P26373;J3QSB4	P26373;J3QSB4	1;1	1;1	1;1	60S ribosomal protein L13	RPL13	sp|P26373|RL13_HUMAN 60S ribosomal protein L13 OS=Homo sapiens OX=9606 GN=RPL13 PE=1 SV=4;tr|J3QSB4|J3QSB4_HUMAN 60S ribosomal protein L13 (Fragment) OS=Homo sapiens OX=9606 GN=RPL13 PE=1 SV=1	2	1	1	1	1	0	0	0	0	0	1	0	0	0	0	0	1	0	0	0	0	0	5.2	5.2	5.2	24.261	211	211;126	1	1	0.0056818	6.0446	By MS/MS						NaN	NaN	NaN	1
P14314;K7ELL7;K7EKX1;K7EJ70;K7EPW7;A0A0C4DGP4	P14314;K7ELL7	3;3;1;1;1;1	3;3;1;1;1;1	3;3;1;1;1;1	Glucosidase 2 subunit beta	PRKCSH	sp|P14314|GLU2B_HUMAN Glucosidase 2 subunit beta OS=Homo sapiens OX=9606 GN=PRKCSH PE=1 SV=2;tr|K7ELL7|K7ELL7_HUMAN Glucosidase 2 subunit beta OS=Homo sapiens OX=9606 GN=PRKCSH PE=1 SV=1	6	3	3	3	3	0	0	0	0	0	3	0	0	0	0	0	3	0	0	0	0	0	5.9	5.9	5.9	59.425	528	528;535;140;144;168;200	1	4	0	32.614	By MS/MS						0.94452	1.0005	18.825	4
P51148;K7ENY4;K7ERI8;K7ERQ8	P51148;K7ENY4;K7ERI8;K7ERQ8	1;1;1;1	1;1;1;1	1;1;1;1	Ras-related protein Rab-5C	RAB5C	sp|P51148|RAB5C_HUMAN Ras-related protein Rab-5C OS=Homo sapiens OX=9606 GN=RAB5C PE=1 SV=2;tr|K7ENY4|K7ENY4_HUMAN Ras-related protein Rab-5C (Fragment) OS=Homo sapiens OX=9606 GN=RAB5C PE=1 SV=1;tr|K7ERI8|K7ERI8_HUMAN Uncharacterized protein OS=Homo sapie	4	1	1	1	1	1	0	0	0	0	1	1	0	0	0	0	1	1	0	0	0	0	6.5	6.5	6.5	23.482	216	216;150;161;282	1	2	0	15.293	By MS/MS	By MS/MS					1.4739	1.4958	66.047	2
Q9HCG1;M0QZ49;M0QXU9;M0QZI7	Q9HCG1;M0QZ49;M0QXU9;M0QZI7	1;1;1;1	1;1;1;1	1;1;1;1	Zinc finger protein 160	ZNF160	sp|Q9HCG1|ZN160_HUMAN Zinc finger protein 160 OS=Homo sapiens OX=9606 GN=ZNF160 PE=2 SV=3;tr|M0QZ49|M0QZ49_HUMAN Zinc finger protein 160 (Fragment) OS=Homo sapiens OX=9606 GN=ZNF160 PE=1 SV=8;tr|M0QXU9|M0QXU9_HUMAN Zinc finger protein 160 (Fragment) OS=Hom	4	1	1	1	1	0	0	0	0	0	1	0	0	0	0	0	1	0	0	0	0	0	1.6	1.6	1.6	94.111	818	818;117;556;782	1	1	0	6.0655	By MS/MS						NaN	NaN	NaN	0
O00182;J3QS92;J3KSA0	O00182;J3QS92;J3KSA0	2;1;1	2;1;1	2;1;1	Galectin-9;Galectin	LGALS9	sp|O00182|LEG9_HUMAN Galectin-9 OS=Homo sapiens OX=9606 GN=LGALS9 PE=1 SV=2;tr|J3QS92|J3QS92_HUMAN Galectin (Fragment) OS=Homo sapiens OX=9606 GN=LGALS9 PE=1 SV=1;tr|J3KSA0|J3KSA0_HUMAN Galectin (Fragment) OS=Homo sapiens OX=9606 GN=LGALS9 PE=1 SV=1	3	2	2	2	2	0	0	0	0	0	2	0	0	0	0	0	2	0	0	0	0	0	7.6	7.6	7.6	39.518	355	355;125;137	1	2	0	21.687	By MS/MS						0.8751	0.94241	9.2797	2
O15355	O15355	1	1	1	Protein phosphatase 1G	PPM1G	sp|O15355|PPM1G_HUMAN Protein phosphatase 1G OS=Homo sapiens OX=9606 GN=PPM1G PE=1 SV=1	1	1	1	1	1	0	0	0	0	0	1	0	0	0	0	0	1	0	0	0	0	0	3.1	3.1	3.1	59.271	546	546	1	1	0	6.1964	By MS/MS						NaN	NaN	NaN	0
O43741	O43741	1	1	1	5-AMP-activated protein kinase subunit beta-2	PRKAB2	sp|O43741|AAKB2_HUMAN 5-AMP-activated protein kinase subunit beta-2 OS=Homo sapiens OX=9606 GN=PRKAB2 PE=1 SV=1	1	1	1	1	1	0	0	0	1	0	1	0	0	0	1	0	1	0	0	0	1	0	4.8	4.8	4.8	30.302	272	272	1	4	0	6.6272	By MS/MS				By MS/MS		NaN	NaN	NaN	0
O60488	O60488	1	1	1	Long-chain-fatty-acid--CoA ligase 4	ACSL4	sp|O60488|ACSL4_HUMAN Long-chain-fatty-acid--CoA ligase 4 OS=Homo sapiens OX=9606 GN=ACSL4 PE=1 SV=2	1	1	1	1	1	1	0	0	0	0	1	1	0	0	0	0	1	1	0	0	0	0	2.1	2.1	2.1	79.187	711	711	1	2	0	6.0969	By MS/MS	By MS/MS					1.4859	1.2802	32.043	2
P33778;Q99880;U3KQK0;P06899;P57053;Q99879;Q8N257;P23527;Q5QNW6;Q16778;O60814;Q99877;P58876;P62807;Q93079;Q96A08;A0A2R8Y619	P33778;Q99880;U3KQK0;P06899;P57053;Q99879;Q8N257;P23527;Q5QNW6;Q16778;O60814;Q99877;P58876;P62807;Q93079;Q96A08;A0A2R8Y619	2;2;2;2;2;2;2;2;2;2;2;2;2;2;2;1;1	2;2;2;2;2;2;2;2;2;2;2;2;2;2;2;1;1	2;2;2;2;2;2;2;2;2;2;2;2;2;2;2;1;1	Histone H2B type 1-B;Histone H2B type 1-L;Histone H2B;Histone H2B type 1-J;Histone H2B type F-S;Histone H2B type 1-M;Histone H2B type 3-B;Histone H2B type 1-O;Histone H2B type 2-F;Histone H2B type 2-E;Histone H2B type 1-K;Histone H2B type 1-N;Histone H2B type 1-D;Histone H2B type 1-C/E/F/G/I;Histone H2B type 1-H;Histone H2B type 1-A	HIST1H2BB;HIST1H2BL;HIST1H2BN;HIST1H2BJ;H2BFS;HIST1H2BM;HIST3H2BB;HIST1H2BO;HIST2H2BF;HIST2H2BE;HIST1H2BK;HIST1H2BD;HIST1H2BC;HIST1H2BH;HIST1H2BA	sp|P33778|H2B1B_HUMAN Histone H2B type 1-B OS=Homo sapiens OX=9606 GN=HIST1H2BB PE=1 SV=2;sp|Q99880|H2B1L_HUMAN Histone H2B type 1-L OS=Homo sapiens OX=9606 GN=HIST1H2BL PE=1 SV=3;tr|U3KQK0|U3KQK0_HUMAN Histone H2B OS=Homo sapiens OX=9606 GN=HIST1H2BN PE=1	17	2	2	2	2	2	0	0	0	0	2	2	0	0	0	0	2	2	0	0	0	0	19	19	19	13.95	126	126;126;166;126;126;126;126;126;126;126;126;126;126;126;126;127;122	1	5	0	30.069	By MS/MS	By MS/MS					0.45648	0.47881	49.828	5
O75592	O75592	1	1	1	E3 ubiquitin-protein ligase MYCBP2	MYCBP2	sp|O75592|MYCB2_HUMAN E3 ubiquitin-protein ligase MYCBP2 OS=Homo sapiens OX=9606 GN=MYCBP2 PE=1 SV=4	1	1	1	1	1	1	0	0	0	0	1	1	0	0	0	0	1	1	0	0	0	0	0.1	0.1	0.1	513.63	4678	4678	1	2	0	7.2229	By matching	By MS/MS					1.2379	1.2629	25.692	2
O75844	O75844	2	2	2	CAAX prenyl protease 1 homolog	ZMPSTE24	sp|O75844|FACE1_HUMAN CAAX prenyl protease 1 homolog OS=Homo sapiens OX=9606 GN=ZMPSTE24 PE=1 SV=2	1	2	2	2	2	1	0	0	0	0	2	1	0	0	0	0	2	1	0	0	0	0	4.4	4.4	4.4	54.812	475	475	1	3	0	40.759	By MS/MS	By MS/MS					1.064	1.1319	54.323	3
O94812	O94812	1	1	1	BAI1-associated protein 3	BAIAP3	sp|O94812|BAIP3_HUMAN BAI1-associated protein 3 OS=Homo sapiens OX=9606 GN=BAIAP3 PE=1 SV=2	1	1	1	1	0	0	1	0	0	0	0	0	1	0	0	0	0	0	1	0	0	0	1.3	1.3	1.3	131.9	1187	1187	1	1	0	6.3918			By MS/MS				NaN	NaN	NaN	0
P01040;C9J0E4	P01040;C9J0E4	2;1	2;1	2;1	Cystatin-A;Cystatin-A, N-terminally processed	CSTA	sp|P01040|CYTA_HUMAN Cystatin-A OS=Homo sapiens OX=9606 GN=CSTA PE=1 SV=1;tr|C9J0E4|C9J0E4_HUMAN Cystatin-A OS=Homo sapiens OX=9606 GN=CSTA PE=1 SV=1	2	2	2	2	0	0	2	0	0	0	0	0	2	0	0	0	0	0	2	0	0	0	32.7	32.7	32.7	11.006	98	98;63	1	2	0	24.117			By MS/MS				NaN	NaN	NaN	0
P02545;Q3BDU5;Q5TCI8;H0YAB0;A0A0C4DGC5	P02545;Q3BDU5;Q5TCI8	7;6;5;1;1	7;6;5;1;1	7;6;5;1;1	Prelamin-A/C;Lamin-A/C	LMNA	sp|P02545|LMNA_HUMAN Prelamin-A/C OS=Homo sapiens OX=9606 GN=LMNA PE=1 SV=1;tr|Q3BDU5|Q3BDU5_HUMAN Prelamin-A/C OS=Homo sapiens OX=9606 GN=LMNA PE=1 SV=1;tr|Q5TCI8|Q5TCI8_HUMAN Prelamin-A/C OS=Homo sapiens OX=9606 GN=LMNA PE=1 SV=1	5	7	7	7	2	2	6	0	0	0	2	2	6	0	0	0	2	2	6	0	0	0	11.7	11.7	11.7	74.139	664	664;487;491;182;260	1	10	0	120.66	By MS/MS	By MS/MS	By MS/MS				0.30618	0.31765	29.435	9
P04259	P04259	13	2	1	Keratin, type II cytoskeletal 6B	KRT6B	sp|P04259|K2C6B_HUMAN Keratin, type II cytoskeletal 6B OS=Homo sapiens OX=9606 GN=KRT6B PE=1 SV=5	1	13	2	1	3	12	4	2	1	2	0	2	0	0	0	0	0	1	0	0	0	0	26.6	4.6	1.6	60.066	564	564	1	2	0	11.966	By matching	By MS/MS	By matching	By matching	By matching	By matching	NaN	NaN	NaN	1
P04264;CON__P04264	P04264;CON__P04264	36;35	36;35	27;26	Keratin, type II cytoskeletal 1	KRT1	sp|P04264|K2C1_HUMAN Keratin, type II cytoskeletal 1 OS=Homo sapiens OX=9606 GN=KRT1 PE=1 SV=6;	2	36	36	27	26	26	23	13	2	6	26	26	23	13	2	6	19	18	15	8	1	4	53.3	53.3	42.9	66.038	644	644;644	1	161	0	323.31	By MS/MS	By MS/MS	By MS/MS	By MS/MS	By MS/MS	By MS/MS	0.016015	0.015965	140.54	59
P04406;E7EUT5	P04406;E7EUT5	4;3	4;3	4;3	Glyceraldehyde-3-phosphate dehydrogenase	GAPDH	sp|P04406|G3P_HUMAN Glyceraldehyde-3-phosphate dehydrogenase OS=Homo sapiens OX=9606 GN=GAPDH PE=1 SV=3;tr|E7EUT5|E7EUT5_HUMAN Glyceraldehyde-3-phosphate dehydrogenase OS=Homo sapiens OX=9606 GN=GAPDH PE=1 SV=1	2	4	4	4	3	2	1	2	0	0	3	2	1	2	0	0	3	2	1	2	0	0	21.2	21.2	21.2	36.053	335	335;260	1	9	0	24.837	By MS/MS	By MS/MS	By MS/MS	By MS/MS			0.60112	0.64888	61.719	7
P04843;B7Z4L4;F8WF32	P04843;B7Z4L4	6;4;2	6;4;2	6;4;2	Dolichyl-diphosphooligosaccharide--protein glycosyltransferase subunit 1	RPN1	sp|P04843|RPN1_HUMAN Dolichyl-diphosphooligosaccharide--protein glycosyltransferase subunit 1 OS=Homo sapiens OX=9606 GN=RPN1 PE=1 SV=1;tr|B7Z4L4|B7Z4L4_HUMAN Dolichyl-diphosphooligosaccharide--protein glycosyltransferase subunit 1 OS=Homo sapiens OX=9606	3	6	6	6	6	4	1	0	0	0	6	4	1	0	0	0	6	4	1	0	0	0	14	14	14	68.569	607	607;435;121	1	15	0	79.871	By MS/MS	By MS/MS	By MS/MS				1.3395	1.1737	12.55	14
P04844;Q5JYR4;Q5JYR7	P04844	3;1;1	3;1;1	3;1;1	Dolichyl-diphosphooligosaccharide--protein glycosyltransferase subunit 2	RPN2	sp|P04844|RPN2_HUMAN Dolichyl-diphosphooligosaccharide--protein glycosyltransferase subunit 2 OS=Homo sapiens OX=9606 GN=RPN2 PE=1 SV=3	3	3	3	3	3	2	0	0	0	0	3	2	0	0	0	0	3	2	0	0	0	0	7	7	7	69.283	631	631;166;344	1	6	0	18.324	By MS/MS	By MS/MS					1.0114	1.012	3.1086	5
P05089	P05089	1	1	1	Arginase-1	ARG1	sp|P05089|ARGI1_HUMAN Arginase-1 OS=Homo sapiens OX=9606 GN=ARG1 PE=1 SV=2	1	1	1	1	0	1	1	0	0	0	0	1	1	0	0	0	0	1	1	0	0	0	5.6	5.6	5.6	34.735	322	322	1	2	0	9.0796		By MS/MS	By MS/MS				NaN	NaN	NaN	1
P05141;Q9H0C2;E9BE16	P05141	7;3;1	7;3;1	2;0;0	ADP/ATP translocase 2;ADP/ATP translocase 2, N-terminally processed	SLC25A5	sp|P05141|ADT2_HUMAN ADP/ATP translocase 2 OS=Homo sapiens OX=9606 GN=SLC25A5 PE=1 SV=7	3	7	7	2	7	5	1	0	0	1	7	5	1	0	0	1	2	1	0	0	0	1	23.5	23.5	8.1	32.852	298	298;315;317	1	17	0	117	By MS/MS	By MS/MS	By MS/MS			By MS/MS	0.68826	0.73075	31.301	17
P06576;H0YH81;F8W079;F8W0P7;H0YI37;E9BHM5	P06576;H0YH81;F8W079	18;15;9;6;4;1	18;15;9;6;4;1	18;15;9;6;4;1	ATP synthase subunit beta, mitochondrial;ATP synthase subunit beta	ATP5B	sp|P06576|ATPB_HUMAN ATP synthase subunit beta, mitochondrial OS=Homo sapiens OX=9606 GN=ATP5F1B PE=1 SV=3;tr|H0YH81|H0YH81_HUMAN ATP synthase subunit beta (Fragment) OS=Homo sapiens OX=9606 GN=ATP5F1B PE=1 SV=1;tr|F8W079|F8W079_HUMAN ATP synthase subunit	6	18	18	18	17	14	11	0	0	0	17	14	11	0	0	0	17	14	11	0	0	0	50.9	50.9	50.9	56.559	529	529;362;284;270;133;525	1	63	0	323.31	By MS/MS	By MS/MS	By MS/MS				1.0055	1.0336	21.797	61
P06703;R4GN98	P06703;R4GN98	2;1	2;1	2;1	Protein S100-A6;Protein S100	S100A6	sp|P06703|S10A6_HUMAN Protein S100-A6 OS=Homo sapiens OX=9606 GN=S100A6 PE=1 SV=1;tr|R4GN98|R4GN98_HUMAN Protein S100 (Fragment) OS=Homo sapiens OX=9606 GN=S100A6 PE=1 SV=1	2	2	2	2	1	1	1	0	0	0	1	1	1	0	0	0	1	1	1	0	0	0	37.8	37.8	37.8	10.18	90	90;85	1	3	0	31.823	By MS/MS	By MS/MS	By matching				1.0383	0.9181	28.031	2
P07237;H7BZ94;H0Y3Z3;I3L398;I3L312;I3NI03;I3L3U6;I3L4M2;I3L0S0;I3L3P5;I3L1Y5;I3L514	P07237;H7BZ94;H0Y3Z3	11;10;6;5;4;3;3;2;2;2;1;1	11;10;6;5;4;3;3;2;2;2;1;1	11;10;6;5;4;3;3;2;2;2;1;1	Protein disulfide-isomerase	P4HB	sp|P07237|PDIA1_HUMAN Protein disulfide-isomerase OS=Homo sapiens OX=9606 GN=P4HB PE=1 SV=3;tr|H7BZ94|H7BZ94_HUMAN Protein disulfide-isomerase OS=Homo sapiens OX=9606 GN=P4HB PE=1 SV=2;tr|H0Y3Z3|H0Y3Z3_HUMAN Protein disulfide-isomerase (Fragment) OS=Homo s	12	11	11	11	11	5	1	0	0	0	11	5	1	0	0	0	11	5	1	0	0	0	26.4	26.4	26.4	57.116	508	508;464;274;200;208;166;188;117;148;156;54;106	1	18	0	323.31	By MS/MS	By MS/MS	By matching				0.983	0.97416	13.78	18
P07437;Q5JP53;Q5ST81	P07437;Q5JP53;Q5ST81	7;7;5	7;7;5	2;2;1	Tubulin beta chain	TUBB	sp|P07437|TBB5_HUMAN Tubulin beta chain OS=Homo sapiens OX=9606 GN=TUBB PE=1 SV=2;tr|Q5JP53|Q5JP53_HUMAN Tubulin beta chain OS=Homo sapiens OX=9606 GN=TUBB PE=1 SV=1;tr|Q5ST81|Q5ST81_HUMAN Tubulin beta chain OS=Homo sapiens OX=9606 GN=TUBB PE=1 SV=1	3	7	7	2	2	7	2	0	0	0	2	7	2	0	0	0	1	2	0	0	0	0	21.4	21.4	6.1	49.67	444	444;426;372	1	13	0	74.115	By MS/MS	By MS/MS	By MS/MS				2.2347	1.7234	24.051	13
P08238;P07900;Q14568;Q58FF8;Q58FF7;E9BPW6;E9BPW4	P08238	9;3;1;1;1;1;1	8;3;1;1;1;1;1	8;3;1;1;1;1;1	Heat shock protein HSP 90-beta	HSP90AB1	sp|P08238|HS90B_HUMAN Heat shock protein HSP 90-beta OS=Homo sapiens OX=9606 GN=HSP90AB1 PE=1 SV=4	7	9	8	8	6	9	3	0	0	0	5	8	3	0	0	0	5	8	3	0	0	0	17.4	15.5	15.5	83.263	724	724;732;343;381;597;699;700	1	17	0	195.06	By MS/MS	By MS/MS	By MS/MS				1.3472	1.19	34.626	16
P08648	P08648	1	1	1	Integrin alpha-5;Integrin alpha-5 heavy chain;Integrin alpha-5 light chain	ITGA5	sp|P08648|ITA5_HUMAN Integrin alpha-5 OS=Homo sapiens OX=9606 GN=ITGA5 PE=1 SV=2	1	1	1	1	1	0	0	0	0	0	1	0	0	0	0	0	1	0	0	0	0	0	1	1	1	114.54	1049	1049	1	1	0	8.5264	By MS/MS						NaN	NaN	NaN	1
P09211;A8MX94;A0A2R8Y5E5;A0A087X243;A0A087X2E9	P09211;A8MX94	4;3;1;1;1	4;3;1;1;1	4;3;1;1;1	Glutathione S-transferase P	GSTP1	sp|P09211|GSTP1_HUMAN Glutathione S-transferase P OS=Homo sapiens OX=9606 GN=GSTP1 PE=1 SV=2;tr|A8MX94|A8MX94_HUMAN Glutathione S-transferase P OS=Homo sapiens OX=9606 GN=GSTP1 PE=1 SV=1	5	4	4	4	4	4	3	0	0	0	4	4	3	0	0	0	4	4	3	0	0	0	31.4	31.4	31.4	23.356	210	210;174;58;69;79	1	19	0	323.31	By MS/MS	By MS/MS	By MS/MS				1.3552	1.1553	73.636	16
P09382	P09382	1	1	1	Galectin-1	LGALS1	sp|P09382|LEG1_HUMAN Galectin-1 OS=Homo sapiens OX=9606 GN=LGALS1 PE=1 SV=2	1	1	1	1	0	1	1	0	0	0	0	1	1	0	0	0	0	1	1	0	0	0	5.9	5.9	5.9	14.716	135	135	1	2	0	14.375		By MS/MS	By MS/MS				1.0974	1.0779	45.701	2
P10809;E7ESH4;E7EXB4;C9JL25;C9JL19;C9JCQ4	P10809	13;4;3;2;1;1	13;4;3;2;1;1	13;4;3;2;1;1	60 kDa heat shock protein, mitochondrial	HSPD1	sp|P10809|CH60_HUMAN 60 kDa heat shock protein, mitochondrial OS=Homo sapiens OX=9606 GN=HSPD1 PE=1 SV=2	6	13	13	13	13	8	2	0	0	0	13	8	2	0	0	0	13	8	2	0	0	0	31.9	31.9	31.9	61.054	573	573;234;221;175;83;94	1	25	0	225.95	By MS/MS	By MS/MS	By MS/MS				0.75812	0.75337	22.828	21
P11021	P11021	27	27	23	78 kDa glucose-regulated protein	HSPA5	sp|P11021|BIP_HUMAN Endoplasmic reticulum chaperone BiP OS=Homo sapiens OX=9606 GN=HSPA5 PE=1 SV=2	1	27	27	23	26	24	20	1	1	1	26	24	20	1	1	1	22	20	17	0	0	0	45.3	45.3	43.6	72.332	654	654	1	131	0	323.31	By MS/MS	By MS/MS	By MS/MS	By MS/MS	By MS/MS	By MS/MS	0.76183	0.80006	12.269	124
P11142;E9PKE3;E9PN89;E9PNE6;A8K7Q2;E9PLF4;E9PQQ4;E9PQK7;E9PK54;P54652;E9PPY6;E9PN25;E9PI65;E9PS65;E9PM13	P11142;E9PKE3;E9PN89;E9PNE6	25;24;18;15;12;11;10;10;10;9;8;7;7;3;2	24;23;17;15;12;10;10;10;10;8;8;7;6;3;2	21;20;16;12;10;9;9;9;9;5;7;6;5;2;1	Heat shock cognate 71 kDa protein	HSPA8	sp|P11142|HSP7C_HUMAN Heat shock cognate 71 kDa protein OS=Homo sapiens OX=9606 GN=HSPA8 PE=1 SV=1;tr|E9PKE3|E9PKE3_HUMAN Heat shock cognate 71 kDa protein OS=Homo sapiens OX=9606 GN=HSPA8 PE=1 SV=1;tr|E9PN89|E9PN89_HUMAN Heat shock cognate 71 kDa protein	15	25	24	21	22	24	16	1	2	1	21	23	15	0	1	0	18	20	13	0	0	0	40.7	40.7	35.9	70.897	646	646;627;312;500;410;187;171;178;183;639;137;132;168;223;150	1	103	0	323.31	By MS/MS	By MS/MS	By MS/MS	By matching	By matching	By matching	0.66939	0.66035	15.202	100
P11166	P11166	1	1	1	Solute carrier family 2, facilitated glucose transporter member 1	SLC2A1	sp|P11166|GTR1_HUMAN Solute carrier family 2, facilitated glucose transporter member 1 OS=Homo sapiens OX=9606 GN=SLC2A1 PE=1 SV=2	1	1	1	1	1	0	0	0	0	0	1	0	0	0	0	0	1	0	0	0	0	0	2	2	2	54.083	492	492	1	1	0	17.727	By MS/MS						NaN	NaN	NaN	1
P11279	P11279	2	2	2	Lysosome-associated membrane glycoprotein 1	LAMP1	sp|P11279|LAMP1_HUMAN Lysosome-associated membrane glycoprotein 1 OS=Homo sapiens OX=9606 GN=LAMP1 PE=1 SV=3	1	2	2	2	2	2	0	0	0	0	2	2	0	0	0	0	2	2	0	0	0	0	6.5	6.5	6.5	44.882	417	417	1	4	0	20.568	By MS/MS	By MS/MS					0.92081	0.92141	1.9336	4
P12236;P12235;V9GYG0	P12236;P12235;V9GYG0	7;6;5	2;1;1	2;1;1	ADP/ATP translocase 3;ADP/ATP translocase 3, N-terminally processed;ADP/ATP translocase 1	SLC25A6;SLC25A4	sp|P12236|ADT3_HUMAN ADP/ATP translocase 3 OS=Homo sapiens OX=9606 GN=SLC25A6 PE=1 SV=4;sp|P12235|ADT1_HUMAN ADP/ATP translocase 1 OS=Homo sapiens OX=9606 GN=SLC25A4 PE=1 SV=4;tr|V9GYG0|V9GYG0_HUMAN ADP/ATP translocase 1 OS=Homo sapiens OX=9606 GN=SLC25A4	3	7	2	2	7	6	2	0	0	1	2	2	1	0	0	1	2	2	1	0	0	1	23.5	8.1	8.1	32.866	298	298;298;208	1	6	0	17.712	By MS/MS	By MS/MS	By MS/MS			By MS/MS	0.94934	0.9671	66.658	6
P12273	P12273	1	1	1	Prolactin-inducible protein	PIP	sp|P12273|PIP_HUMAN Prolactin-inducible protein OS=Homo sapiens OX=9606 GN=PIP PE=1 SV=1	1	1	1	1	0	0	1	0	0	0	0	0	1	0	0	0	0	0	1	0	0	0	6.8	6.8	6.8	16.572	146	146	1	1	0	6.8149			By MS/MS				NaN	NaN	NaN	1
P13667	P13667	1	1	1	Protein disulfide-isomerase A4	PDIA4	sp|P13667|PDIA4_HUMAN Protein disulfide-isomerase A4 OS=Homo sapiens OX=9606 GN=PDIA4 PE=1 SV=2	1	1	1	1	1	0	0	0	0	0	1	0	0	0	0	0	1	0	0	0	0	0	1.9	1.9	1.9	72.932	645	645	1	1	0	16.607	By MS/MS						NaN	NaN	NaN	1
P14625;Q96GW1;A0A1W2PRR1;F8W026;H0YIV0	P14625	12;4;4;2;2	12;4;4;2;2	11;3;3;1;2	Endoplasmin	HSP90B1	sp|P14625|ENPL_HUMAN Endoplasmin OS=Homo sapiens OX=9606 GN=HSP90B1 PE=1 SV=1	5	12	12	11	12	7	0	0	0	0	12	7	0	0	0	0	11	6	0	0	0	0	16.6	16.6	14.8	92.468	803	803;315;315;48;147	1	25	0	323.31	By MS/MS	By MS/MS					0.86808	0.92923	18.871	25
P14923	P14923	1	1	1	Junction plakoglobin	JUP	sp|P14923|PLAK_HUMAN Junction plakoglobin OS=Homo sapiens OX=9606 GN=JUP PE=1 SV=3	1	1	1	1	0	1	0	0	0	0	0	1	0	0	0	0	0	1	0	0	0	0	1.9	1.9	1.9	81.744	745	745	1	1	0	28.296		By MS/MS					NaN	NaN	NaN	0
P15144;H0YMC1	P15144	9;1	9;1	9;1	Aminopeptidase N	ANPEP	sp|P15144|AMPN_HUMAN Aminopeptidase N OS=Homo sapiens OX=9606 GN=ANPEP PE=1 SV=4	2	9	9	9	9	3	0	0	0	0	9	3	0	0	0	0	9	3	0	0	0	0	11.4	11.4	11.4	109.54	967	967;122	1	14	0	163.98	By MS/MS	By MS/MS					0.91921	0.98697	13.725	14
P15924	P15924	5	5	5	Desmoplakin	DSP	sp|P15924|DESP_HUMAN Desmoplakin OS=Homo sapiens OX=9606 GN=DSP PE=1 SV=3	1	5	5	5	0	5	0	0	0	0	0	5	0	0	0	0	0	5	0	0	0	0	2.3	2.3	2.3	331.77	2871	2871	1	5	0	40.404		By MS/MS					NaN	NaN	NaN	1
P16284;A0A075B727	P16284;A0A075B727	2;1	2;1	2;1	Platelet endothelial cell adhesion molecule	PECAM1	sp|P16284|PECA1_HUMAN Platelet endothelial cell adhesion molecule OS=Homo sapiens OX=9606 GN=PECAM1 PE=1 SV=2;tr|A0A075B727|A0A075B727_HUMAN Platelet endothelial cell adhesion molecule (Fragment) OS=Homo sapiens OX=9606 GN=PECAM1 PE=1 SV=1	2	2	2	2	2	1	0	0	0	0	2	1	0	0	0	0	2	1	0	0	0	0	3.7	3.7	3.7	82.521	738	738;230	1	3	0	79.662	By MS/MS	By MS/MS					0.96793	0.98827	14.456	3
P17066;P48741	P17066	5;2	2;1	1;1	Heat shock 70 kDa protein 6	HSPA6	sp|P17066|HSP76_HUMAN Heat shock 70 kDa protein 6 OS=Homo sapiens OX=9606 GN=HSPA6 PE=1 SV=2	2	5	2	1	5	5	4	0	1	0	2	2	2	0	0	0	1	1	1	0	0	0	9	4.2	1.7	71.027	643	643;367	1	6	0	89.876	By MS/MS	By MS/MS	By MS/MS		By matching		0.75715	0.74466	12.045	6
P21796;C9JI87	P21796;C9JI87	4;3	4;3	4;3	Voltage-dependent anion-selective channel protein 1	VDAC1	sp|P21796|VDAC1_HUMAN Voltage-dependent anion-selective channel protein 1 OS=Homo sapiens OX=9606 GN=VDAC1 PE=1 SV=2;tr|C9JI87|C9JI87_HUMAN Voltage-dependent anion-selective channel protein 1 (Fragment) OS=Homo sapiens OX=9606 GN=VDAC1 PE=1 SV=6	2	4	4	4	4	2	0	0	0	0	4	2	0	0	0	0	4	2	0	0	0	0	14.8	14.8	14.8	30.772	283	283;183	1	6	0	23.787	By MS/MS	By MS/MS					0.61497	0.64322	26.348	6
P22626	P22626	1	1	1	Heterogeneous nuclear ribonucleoproteins A2/B1	HNRNPA2B1	sp|P22626|ROA2_HUMAN Heterogeneous nuclear ribonucleoproteins A2/B1 OS=Homo sapiens OX=9606 GN=HNRNPA2B1 PE=1 SV=2	1	1	1	1	1	1	1	0	0	0	1	1	1	0	0	0	1	1	1	0	0	0	2.8	2.8	2.8	37.429	353	353	1	3	0	6.2489	By MS/MS	By MS/MS	By MS/MS				0.34541	0.33211	40.981	3
P23141;H3BQV8;A0A140TA63	P23141;H3BQV8;A0A140TA63	2;1;1	2;1;1	2;1;1	Liver carboxylesterase 1	CES1	sp|P23141|EST1_HUMAN Liver carboxylesterase 1 OS=Homo sapiens OX=9606 GN=CES1 PE=1 SV=2;tr|H3BQV8|H3BQV8_HUMAN Liver carboxylesterase 1 (Fragment) OS=Homo sapiens OX=9606 GN=CES1 PE=1 SV=2;tr|A0A140TA63|A0A140TA63_HUMAN Liver carboxylesterase 1 (Fragment)	3	2	2	2	2	0	0	0	0	0	2	0	0	0	0	0	2	0	0	0	0	0	6.2	6.2	6.2	62.52	567	567;131;134	1	2	0	15.571	By MS/MS						1.0144	1.1204	14.028	2
P23284	P23284	3	3	3	Peptidyl-prolyl cis-trans isomerase B	PPIB	sp|P23284|PPIB_HUMAN Peptidyl-prolyl cis-trans isomerase B OS=Homo sapiens OX=9606 GN=PPIB PE=1 SV=2	1	3	3	3	3	1	0	0	0	0	3	1	0	0	0	0	3	1	0	0	0	0	18.5	18.5	18.5	23.742	216	216	1	6	0	143.74	By MS/MS	By MS/MS					0.82662	0.84361	11.796	6
P24534;F8WF65;F2Z2G2;C9JZW3	P24534	3;1;1;1	3;1;1;1	3;1;1;1	Elongation factor 1-beta	EEF1B2	sp|P24534|EF1B_HUMAN Elongation factor 1-beta OS=Homo sapiens OX=9606 GN=EEF1B2 PE=1 SV=3	4	3	3	3	3	3	3	0	0	0	3	3	3	0	0	0	3	3	3	0	0	0	16.4	16.4	16.4	24.763	225	225;29;68;123	1	14	0	239.87	By MS/MS	By MS/MS	By MS/MS				1.4381	1.4606	5.4099	14
P24752	P24752	1	1	1	Acetyl-CoA acetyltransferase, mitochondrial	ACAT1	sp|P24752|THIL_HUMAN Acetyl-CoA acetyltransferase, mitochondrial OS=Homo sapiens OX=9606 GN=ACAT1 PE=1 SV=1	1	1	1	1	1	1	0	0	0	0	1	1	0	0	0	0	1	1	0	0	0	0	3	3	3	45.199	427	427	1	2	0	16.536	By MS/MS	By MS/MS					1.345	1.2503	40.842	2
P25705;K7EK77;K7ERX7;K7EQH4;K7EJP1;K7ENJ4;K7ESA0;E9B8E1	P25705;K7EK77;K7ERX7	10;6;5;3;3;3;2;1	10;6;5;3;3;3;2;1	10;6;5;3;3;3;2;1	ATP synthase subunit alpha, mitochondrial	ATP5A1	sp|P25705|ATPA_HUMAN ATP synthase subunit alpha, mitochondrial OS=Homo sapiens OX=9606 GN=ATP5F1A PE=1 SV=1;tr|K7EK77|K7EK77_HUMAN ATP synthase subunit alpha, mitochondrial (Fragment) OS=Homo sapiens OX=9606 GN=ATP5F1A PE=1 SV=1;tr|K7ERX7|K7ERX7_HUMAN ATP	8	10	10	10	10	8	2	0	0	0	10	8	2	0	0	0	10	8	2	0	0	0	19.5	19.5	19.5	59.75	553	553;207;205;111;144;199;77;574	1	27	0	323.31	By MS/MS	By MS/MS	By MS/MS				1.0048	0.93407	25.849	24
P26038;P15311;P35241;A0A2R8Y7M3;E7EQR4;A0A2R8Y5S7;V9GZ54;E9PQ82;E9PNV3;A0A2R8Y5P0	P26038	16;5;5;5;5;5;3;2;2;1	16;5;5;5;5;5;3;2;2;1	16;5;5;5;5;5;3;2;2;1	Moesin	MSN	sp|P26038|MOES_HUMAN Moesin OS=Homo sapiens OX=9606 GN=MSN PE=1 SV=3	10	16	16	16	16	5	0	0	0	0	16	5	0	0	0	0	16	5	0	0	0	0	28.6	28.6	28.6	67.819	577	577;586;583;534;586;590;103;116;148;115	1	25	0	295.08	By MS/MS	By MS/MS					1.014	0.99731	25.798	23
P26641;E9BQ94;E9B9Y8	P26641	10;1;1	10;1;1	10;1;1	Elongation factor 1-gamma	EEF1G	sp|P26641|EF1G_HUMAN Elongation factor 1-gamma OS=Homo sapiens OX=9606 GN=EEF1G PE=1 SV=3	3	10	10	10	7	9	7	0	0	0	7	9	7	0	0	0	7	9	7	0	0	0	22.7	22.7	22.7	50.118	437	437;220;450	1	30	0	323.31	By MS/MS	By MS/MS	By MS/MS				1.5886	1.5743	15.798	30
P27797;K7EJB9	P27797;K7EJB9	3;2	3;2	3;2	Calreticulin	CALR	sp|P27797|CALR_HUMAN Calreticulin OS=Homo sapiens OX=9606 GN=CALR PE=1 SV=1;tr|K7EJB9|K7EJB9_HUMAN Calreticulin (Fragment) OS=Homo sapiens OX=9606 GN=CALR PE=1 SV=1	2	3	3	3	3	3	0	0	0	0	3	3	0	0	0	0	3	3	0	0	0	0	10.8	10.8	10.8	48.141	417	417;247	1	6	0	38.519	By MS/MS	By MS/MS					0.80794	0.7773	11.919	6
P27824;D6RAU8;D6RB85;D6RDP7;H0Y9Q7;D6RAQ8;D6RFL1;D6RGY2	P27824	6;2;2;2;2;1;1;1	6;2;2;2;2;1;1;1	6;2;2;2;2;1;1;1	Calnexin	CANX	sp|P27824|CALX_HUMAN Calnexin OS=Homo sapiens OX=9606 GN=CANX PE=1 SV=2	8	6	6	6	6	1	0	0	1	0	6	1	0	0	1	0	6	1	0	0	1	0	9.3	9.3	9.3	67.567	592	592;134;144;168;170;107;131;308	1	8	0	59.163	By MS/MS	By MS/MS			By matching		0.85448	0.94111	5.8132	7
P30048	P30048	1	1	1	Thioredoxin-dependent peroxide reductase, mitochondrial	PRDX3	sp|P30048|PRDX3_HUMAN Thioredoxin-dependent peroxide reductase, mitochondrial OS=Homo sapiens OX=9606 GN=PRDX3 PE=1 SV=3	1	1	1	1	1	1	0	0	0	0	1	1	0	0	0	0	1	1	0	0	0	0	5.5	5.5	5.5	27.692	256	256	1	2	0	9.5097	By MS/MS	By MS/MS					0.5495	0.46909	0.74066	2
P30101	P30101	5	5	5	Protein disulfide-isomerase A3	PDIA3	sp|P30101|PDIA3_HUMAN Protein disulfide-isomerase A3 OS=Homo sapiens OX=9606 GN=PDIA3 PE=1 SV=4	1	5	5	5	5	4	0	0	0	0	5	4	0	0	0	0	5	4	0	0	0	0	11.7	11.7	11.7	56.782	505	505	1	13	0	276.63	By MS/MS	By MS/MS					0.8882	0.87386	12.125	12
P30273	P30273	1	1	1	High affinity immunoglobulin epsilon receptor subunit gamma	FCER1G	sp|P30273|FCERG_HUMAN High affinity immunoglobulin epsilon receptor subunit gamma OS=Homo sapiens OX=9606 GN=FCER1G PE=1 SV=1	1	1	1	1	1	0	0	1	0	0	1	0	0	1	0	0	1	0	0	1	0	0	12.8	12.8	12.8	9.6674	86	86	1	2	0	7.8568	By MS/MS			By matching			1.0399	1.0559	16.954	2
P31949	P31949	1	1	1	Protein S100-A11;Protein S100-A11, N-terminally processed	S100A11	sp|P31949|S10AB_HUMAN Protein S100-A11 OS=Homo sapiens OX=9606 GN=S100A11 PE=1 SV=2	1	1	1	1	1	0	0	0	0	0	1	0	0	0	0	0	1	0	0	0	0	0	15.2	15.2	15.2	11.74	105	105	1	1	0	35.805	By MS/MS						NaN	NaN	NaN	1
P35527;CON__P35527;K7EQQ3	P35527;CON__P35527;K7EQQ3	24;23;15	24;23;15	24;23;15	Keratin, type I cytoskeletal 9	KRT9	sp|P35527|K1C9_HUMAN Keratin, type I cytoskeletal 9 OS=Homo sapiens OX=9606 GN=KRT9 PE=1 SV=3;;tr|K7EQQ3|K7EQQ3_HUMAN Keratin, type I cytoskeletal 9 OS=Homo sapiens OX=9606 GN=KRT9 PE=1 SV=1	3	24	24	24	17	19	6	8	4	6	17	19	6	8	4	6	17	19	6	8	4	6	57.5	57.5	57.5	62.064	623	623;623;390	1	102	0	323.31	By MS/MS	By MS/MS	By MS/MS	By MS/MS	By MS/MS	By MS/MS	0.029435	0.030099	142.93	50
P36542	P36542	1	1	1	ATP synthase subunit gamma, mitochondrial	ATP5C1	sp|P36542|ATPG_HUMAN ATP synthase subunit gamma, mitochondrial OS=Homo sapiens OX=9606 GN=ATP5F1C PE=1 SV=1	1	1	1	1	1	1	0	0	0	0	1	1	0	0	0	0	1	1	0	0	0	0	4	4	4	32.996	298	298	1	2	0	18.115	By MS/MS	By MS/MS					1.0657	0.9117	54.399	2
P38646;D6RJI2;A0A3B3ITI4;D6RA73;H0Y8S0;H0YBG6;A0A3B3ITN1	P38646	21;6;6;4;2;2;1	21;6;6;4;2;2;1	21;6;6;4;2;2;1	Stress-70 protein, mitochondrial	HSPA9	sp|P38646|GRP75_HUMAN Stress-70 protein, mitochondrial OS=Homo sapiens OX=9606 GN=HSPA9 PE=1 SV=2	7	21	21	21	17	20	18	0	0	0	17	20	18	0	0	0	17	20	18	0	0	0	42.6	42.6	42.6	73.68	679	679;95;180;62;102;163;43	1	70	0	323.31	By MS/MS	By MS/MS	By MS/MS				1.264	1.2917	9.1518	69
P40926;G3XAL0	P40926;G3XAL0	2;1	2;1	2;1	Malate dehydrogenase, mitochondrial;Malate dehydrogenase	MDH2	sp|P40926|MDHM_HUMAN Malate dehydrogenase, mitochondrial OS=Homo sapiens OX=9606 GN=MDH2 PE=1 SV=3;tr|G3XAL0|G3XAL0_HUMAN Malate dehydrogenase OS=Homo sapiens OX=9606 GN=MDH2 PE=1 SV=1	2	2	2	2	2	0	0	0	0	0	2	0	0	0	0	0	2	0	0	0	0	0	9.8	9.8	9.8	35.503	338	338;231	1	2	0	12.484	By MS/MS						NaN	NaN	NaN	1
P55060	P55060	1	1	1	Exportin-2	CSE1L	sp|P55060|XPO2_HUMAN Exportin-2 OS=Homo sapiens OX=9606 GN=CSE1L PE=1 SV=3	1	1	1	1	0	0	1	0	0	0	0	0	1	0	0	0	0	0	1	0	0	0	0.8	0.8	0.8	110.42	971	971	1	1	0	9.3933			By MS/MS				NaN	NaN	NaN	1
P60709;P63261;A0A2R8Y793;P68032;I3L1U9;I3L3I0;P68133;P63267;I3L4N8;P62736;A6NL76;E7EVS6;I3L3R2;A0A2R8YGF8;Q6S8J3;K7EM38;G5E9R0;A0A2R8YEA7;J3KT65;C9JZR7;Q562R1;A0A2R8YFE2;C9JUM1;B8ZZJ2;F6QUT6;C9JFL5;F8WB63;F6UVQ4;C9JTX5;Q9BYX7;P0CG39;P0CG38;E9B890;F8WCH0	P60709;P63261;A0A2R8Y793;P68032;I3L1U9;I3L3I0;P68133;P63267;I3L4N8;P62736	16;16;11;9;9;9;8;8;8;8;6;6;6;6;5;5;5;5;5;4;4;4;4;3;3;3;3;3;3;3;3;3;1;1	16;16;11;9;9;9;8;8;8;8;6;6;6;6;5;5;5;5;5;4;4;4;4;3;3;3;3;3;3;3;3;3;1;1	12;12;8;6;7;7;5;6;6;6;4;4;4;4;1;3;3;4;3;2;3;3;2;2;2;2;2;2;2;0;0;0;0;0	Actin, cytoplasmic 1;Actin, cytoplasmic 1, N-terminally processed;Actin, cytoplasmic 2;Actin, cytoplasmic 2, N-terminally processed;Actin, alpha cardiac muscle 1;Actin, alpha skeletal muscle;Actin, gamma-enteric smooth muscle;Actin, aortic smooth muscle	ACTB;ACTG1;ACTC1;ACTA1;ACTG2;ACTA2	sp|P60709|ACTB_HUMAN Actin, cytoplasmic 1 OS=Homo sapiens OX=9606 GN=ACTB PE=1 SV=1;sp|P63261|ACTG_HUMAN Actin, cytoplasmic 2 OS=Homo sapiens OX=9606 GN=ACTG1 PE=1 SV=1;tr|A0A2R8Y793|A0A2R8Y793_HUMAN Actin, cytoplasmic 1 (Fragment) OS=Homo sapiens OX=9606	34	16	16	12	16	12	9	0	2	3	16	12	9	0	2	3	12	9	7	0	1	2	64.5	64.5	51.2	41.736	375	375;375;309;377;214;214;377;376;241;377;254;163;164;165;1075;133;125;157;198;102;376;79;96;119;151;144;105;151;80;375;1038;1075;376;52	1	58	0	323.31	By MS/MS	By MS/MS	By MS/MS		By MS/MS	By MS/MS	0.91853	0.96842	16.241	53
P61006	P61006	2	1	1	Ras-related protein Rab-8A	RAB8A	sp|P61006|RAB8A_HUMAN Ras-related protein Rab-8A OS=Homo sapiens OX=9606 GN=RAB8A PE=1 SV=1	1	2	1	1	2	2	0	0	0	0	1	1	0	0	0	0	1	1	0	0	0	0	12.1	6.8	6.8	23.668	207	207	1	2	0	6.0882	By MS/MS	By MS/MS					1.256	1.1286	21.412	2
P61019;Q8WUD1;H7C125;Q6PIK3;E9PKL7;A0A3B3ITL1	P61019;Q8WUD1;H7C125;Q6PIK3;E9PKL7;A0A3B3ITL1	2;1;1;1;1;1	2;1;1;1;1;1	2;1;1;1;1;1	Ras-related protein Rab-2A;Ras-related protein Rab-2B	RAB2A;RAB2B;RAB4B	sp|P61019|RAB2A_HUMAN Ras-related protein Rab-2A OS=Homo sapiens OX=9606 GN=RAB2A PE=1 SV=1;sp|Q8WUD1|RAB2B_HUMAN Ras-related protein Rab-2B OS=Homo sapiens OX=9606 GN=RAB2B PE=1 SV=1;tr|H7C125|H7C125_HUMAN Ras-related protein Rab-2A (Fragment) OS=Homo sap	6	2	2	2	2	2	0	0	0	0	2	2	0	0	0	0	2	2	0	0	0	0	12.7	12.7	12.7	23.545	212	212;216;104;121;181;208	1	4	0	33.023	By MS/MS	By MS/MS					2.0604	1.4356	24.821	3
P61224;P62834;F5H500;A0A075B6Q0;F5H004;F5H6R7;E7ESV4;F5H4H0;F5H0B7;F5GX62;F5H491;F5GWU8;F5H077;F5GYH7;F5H7Y6;A6NIZ1;F5GYB5;F8WBC0;F5GZG1;F5H823;B7ZB78	P61224;P62834;F5H500;A0A075B6Q0;F5H004;F5H6R7;E7ESV4;F5H4H0;F5H0B7;F5GX62;F5H491;F5GWU8;F5H077;F5GYH7;F5H7Y6;A6NIZ1;F5GYB5	3;3;2;2;2;2;2;2;2;2;2;2;2;2;2;2;2;1;1;1;1	3;3;2;2;2;2;2;2;2;2;2;2;2;2;2;2;2;1;1;1;1	3;3;2;2;2;2;2;2;2;2;2;2;2;2;2;2;2;1;1;1;1	Ras-related protein Rap-1b;Ras-related protein Rap-1A;Ras-related protein Rap-1b-like protein	RAP1B;RAP1A	sp|P61224|RAP1B_HUMAN Ras-related protein Rap-1b OS=Homo sapiens OX=9606 GN=RAP1B PE=1 SV=1;sp|P62834|RAP1A_HUMAN Ras-related protein Rap-1A OS=Homo sapiens OX=9606 GN=RAP1A PE=1 SV=1;tr|F5H500|F5H500_HUMAN Ras-related protein Rap-1b (Fragment) OS=Homo sap	21	3	3	3	3	0	0	0	0	0	3	0	0	0	0	0	3	0	0	0	0	0	17.9	17.9	17.9	20.825	184	184;184;101;129;127;122;157;48;98;139;93;87;84;53;179;184;136;32;121;103;118	1	3	0	31.148	By MS/MS						1.0472	1.2274	7.5213	3
P61604;B8ZZ54;B8ZZL8;S4R3N1	P61604;B8ZZ54;B8ZZL8;S4R3N1	2;1;1;1	2;1;1;1	2;1;1;1	10 kDa heat shock protein, mitochondrial	HSPE1;HSPE1-MOB4	sp|P61604|CH10_HUMAN 10 kDa heat shock protein, mitochondrial OS=Homo sapiens OX=9606 GN=HSPE1 PE=1 SV=2;tr|B8ZZ54|B8ZZ54_HUMAN 10 kDa heat shock protein, mitochondrial OS=Homo sapiens OX=9606 GN=HSPE1 PE=1 SV=1;tr|B8ZZL8|B8ZZL8_HUMAN 10 kDa heat shock pro	4	2	2	2	2	1	0	0	0	0	2	1	0	0	0	0	2	1	0	0	0	0	25.5	25.5	25.5	10.932	102	102;47;101;261	1	3	0	40.442	By MS/MS	By MS/MS					0.49531	0.49044	5.2518	2
P62805	P62805	4	4	4	Histone H4	HIST1H4A	sp|P62805|H4_HUMAN Histone H4 OS=Homo sapiens OX=9606 GN=HIST1H4A PE=1 SV=2	1	4	4	4	4	2	0	0	0	0	4	2	0	0	0	0	4	2	0	0	0	0	38.8	38.8	38.8	11.367	103	103	1	7	0	47.468	By MS/MS	By MS/MS					0.69111	0.74427	19.205	6
P68104;Q5VTE0;Q05639;A0A087WVQ9;A0A2U3TZH3;A0A087WV01;A0A2R8Y488;A6PW80;Q5JR01;A0A2R8Y660;A0A2R8YDN5;A0A0R4J963	P68104;Q5VTE0;Q05639;A0A087WVQ9;A0A2U3TZH3;A0A087WV01	9;9;7;7;7;6;4;3;3;3;2;2	9;9;7;7;7;6;4;3;3;3;2;2	9;9;7;7;7;6;4;3;3;3;2;2	Elongation factor 1-alpha 1;Putative elongation factor 1-alpha-like 3;Elongation factor 1-alpha 2;Elongation factor 1-alpha	EEF1A1;EEF1A1P5;EEF1A2	sp|P68104|EF1A1_HUMAN Elongation factor 1-alpha 1 OS=Homo sapiens OX=9606 GN=EEF1A1 PE=1 SV=1;sp|Q5VTE0|EF1A3_HUMAN Putative elongation factor 1-alpha-like 3 OS=Homo sapiens OX=9606 GN=EEF1A1P5 PE=5 SV=1;sp|Q05639|EF1A2_HUMAN Elongation factor 1-alpha 2 OS	12	9	9	9	9	7	6	0	1	1	9	7	6	0	1	1	9	7	6	0	1	1	23.6	23.6	23.6	50.14	462	462;462;463;441;496;426;173;106;145;152;106;449	1	35	0	323.31	By MS/MS	By MS/MS	By MS/MS		By MS/MS	By matching	1.3875	1.4807	12.174	35
P68371;P04350;G3V2A3;Q9BUF5;Q3ZCM7;M0R0X0;M0QY85;M0QY37;M0QX14;A0A075B724;M0R042;M0R2D3;M0QZL7;M0QYM7;M0R278;K7ESM5	P68371;P04350	7;5;2;1;1;1;1;1;1;1;1;1;1;1;1;1	3;2;0;0;1;1;1;1;1;1;0;0;1;0;1;0	2;1;0;0;1;1;1;1;1;1;0;0;1;0;1;0	Tubulin beta-4B chain;Tubulin beta-4A chain	TUBB4B;TUBB4A	sp|P68371|TBB4B_HUMAN Tubulin beta-4B chain OS=Homo sapiens OX=9606 GN=TUBB4B PE=1 SV=1;sp|P04350|TBB4A_HUMAN Tubulin beta-4A chain OS=Homo sapiens OX=9606 GN=TUBB4A PE=1 SV=2	16	7	3	2	1	7	1	0	0	0	0	3	0	0	0	0	0	2	0	0	0	0	21.3	9.4	6.1	49.83	445	445;444;189;446;444;103;107;109;110;119;144;155;157;160;167;338	1	3	0	30.632	By matching	By MS/MS	By matching				3.3214	2.3162	27.626	3
P81605	P81605	2	2	2	Dermcidin;Survival-promoting peptide;DCD-1	DCD	sp|P81605|DCD_HUMAN Dermcidin OS=Homo sapiens OX=9606 GN=DCD PE=1 SV=2	1	2	2	2	1	2	0	0	0	0	1	2	0	0	0	0	1	2	0	0	0	0	12.7	12.7	12.7	11.284	110	110	1	3	0	32.481	By MS/MS	By MS/MS					0.047163	0.042737	208.73	2
Q01469	Q01469	1	1	1	Fatty acid-binding protein, epidermal	FABP5	sp|Q01469|FABP5_HUMAN Fatty acid-binding protein 5 OS=Homo sapiens OX=9606 GN=FABP5 PE=1 SV=3	1	1	1	1	1	1	0	0	0	0	1	1	0	0	0	0	1	1	0	0	0	0	6.7	6.7	6.7	15.164	135	135	1	4	0	9.9725	By MS/MS	By MS/MS					0.16464	0.15767	41.049	4
Q01518;Q5T0R7;Q5T0R6;Q5T0R5;Q5T0R4;Q5T0R3;Q5T0R2;Q5T0R1;Q5T0R9;Q5T0R8;Q5T0S3	Q01518;Q5T0R7;Q5T0R6;Q5T0R5;Q5T0R4;Q5T0R3;Q5T0R2;Q5T0R1;Q5T0R9	5;3;3;3;3;3;3;3;3;1;1	5;3;3;3;3;3;3;3;3;1;1	5;3;3;3;3;3;3;3;3;1;1	Adenylyl cyclase-associated protein 1;Adenylyl cyclase-associated protein	CAP1	sp|Q01518|CAP1_HUMAN Adenylyl cyclase-associated protein 1 OS=Homo sapiens OX=9606 GN=CAP1 PE=1 SV=5;tr|Q5T0R7|Q5T0R7_HUMAN Adenylyl cyclase-associated protein 1 (Fragment) OS=Homo sapiens OX=9606 GN=CAP1 PE=1 SV=1;tr|Q5T0R6|Q5T0R6_HUMAN Adenylyl cyclase-a	11	5	5	5	4	4	4	0	0	1	4	4	4	0	0	1	4	4	4	0	0	1	16.8	16.8	16.8	51.901	475	475;174;176;179;201;203;208;215;262;58;145	1	15	0	147.23	By MS/MS	By MS/MS	By MS/MS			By MS/MS	1.0786	1.0522	10.495	15
Q02413	Q02413	2	2	2	Desmoglein-1	DSG1	sp|Q02413|DSG1_HUMAN Desmoglein-1 OS=Homo sapiens OX=9606 GN=DSG1 PE=1 SV=2	1	2	2	2	0	1	2	0	0	0	0	1	2	0	0	0	0	1	2	0	0	0	3.3	3.3	3.3	113.75	1049	1049	1	3	0	44.8		By MS/MS	By MS/MS				0.034238	0.03996	92.977	3
Q04837;C9K0U8;A0A0G2JLD8;E7EUY5	Q04837;C9K0U8;A0A0G2JLD8;E7EUY5	2;1;1;1	2;1;1;1	2;1;1;1	Single-stranded DNA-binding protein, mitochondrial	SSBP1	sp|Q04837|SSBP_HUMAN Single-stranded DNA-binding protein, mitochondrial OS=Homo sapiens OX=9606 GN=SSBP1 PE=1 SV=1;tr|C9K0U8|C9K0U8_HUMAN Single-stranded DNA-binding protein, mitochondrial (Fragment) OS=Homo sapiens OX=9606 GN=SSBP1 PE=1 SV=1;tr|A0A0G2JLD8	4	2	2	2	1	2	1	0	0	0	1	2	1	0	0	0	1	2	1	0	0	0	22.3	22.3	22.3	17.259	148	148;121;134;135	1	4	0	16.767	By MS/MS	By MS/MS	By MS/MS				1.4848	0.98906	52.758	3
Q08554	Q08554	1	1	1	Desmocollin-1	DSC1	sp|Q08554|DSC1_HUMAN Desmocollin-1 OS=Homo sapiens OX=9606 GN=DSC1 PE=1 SV=2	1	1	1	1	0	1	0	0	0	0	0	1	0	0	0	0	0	1	0	0	0	0	1.6	1.6	1.6	99.986	894	894	1	1	0	7.3967		By MS/MS					NaN	NaN	NaN	1
Q12907;D6RIU4;D6RDX1;D6RBV2	Q12907;D6RIU4;D6RDX1;D6RBV2	2;1;1;1	2;1;1;1	2;1;1;1	Vesicular integral-membrane protein VIP36	LMAN2	sp|Q12907|LMAN2_HUMAN Vesicular integral-membrane protein VIP36 OS=Homo sapiens OX=9606 GN=LMAN2 PE=1 SV=1;tr|D6RIU4|D6RIU4_HUMAN Vesicular integral-membrane protein VIP36 (Fragment) OS=Homo sapiens OX=9606 GN=LMAN2 PE=1 SV=8;tr|D6RDX1|D6RDX1_HUMAN Vesicul	4	2	2	2	2	1	0	0	0	0	2	1	0	0	0	0	2	1	0	0	0	0	6.2	6.2	6.2	40.228	356	356;191;288;325	1	3	0	22.776	By MS/MS	By MS/MS					0.90606	0.97576	35.406	3
Q15084	Q15084	5	5	5	Protein disulfide-isomerase A6	PDIA6	sp|Q15084|PDIA6_HUMAN Protein disulfide-isomerase A6 OS=Homo sapiens OX=9606 GN=PDIA6 PE=1 SV=1	1	5	5	5	5	2	0	0	0	0	5	2	0	0	0	0	5	2	0	0	0	0	18.4	18.4	18.4	48.121	440	440	1	10	0	206.46	By MS/MS	By MS/MS					0.86732	0.86607	12.244	10
Q5JNZ3	Q5JNZ3	1	1	1	Zinc finger protein 311	ZNF311	sp|Q5JNZ3|ZN311_HUMAN Zinc finger protein 311 OS=Homo sapiens OX=9606 GN=ZNF311 PE=2 SV=2	1	1	1	1	1	0	0	1	0	0	1	0	0	1	0	0	1	0	0	1	0	0	2.1	2.1	2.1	76.321	666	666	1	2	0	8.4816	By MS/MS			By MS/MS			NaN	NaN	NaN	0
Q8IV08	Q8IV08	1	1	1	Phospholipase D3	PLD3	sp|Q8IV08|PLD3_HUMAN Phospholipase D3 OS=Homo sapiens OX=9606 GN=PLD3 PE=1 SV=1	1	1	1	1	1	0	0	0	0	0	1	0	0	0	0	0	1	0	0	0	0	0	2.4	2.4	2.4	54.705	490	490	1	1	0	6.8071	By MS/MS						NaN	NaN	NaN	1
Q96T17	Q96T17	1	1	1	MAP7 domain-containing protein 2	MAP7D2	sp|Q96T17|MA7D2_HUMAN MAP7 domain-containing protein 2 OS=Homo sapiens OX=9606 GN=MAP7D2 PE=1 SV=2	1	1	1	1	1	0	0	1	1	1	1	0	0	1	1	1	1	0	0	1	1	1	2	2	2	81.964	732	732	1	14	0	10.04	By MS/MS			By MS/MS	By MS/MS	By MS/MS	0.0096861	0.010479	87.451	5
Q9H9G7	Q9H9G7	6	1	1	Protein argonaute-3	AGO3	sp|Q9H9G7|AGO3_HUMAN Protein argonaute-3 OS=Homo sapiens OX=9606 GN=AGO3 PE=1 SV=2	1	6	1	1	3	5	3	0	0	0	0	0	1	0	0	0	0	0	1	0	0	0	8.7	1.4	1.4	97.359	860	860	1	1	1	-2	By matching	By matching	By MS/MS				NaN	NaN	NaN	1
Q9HAV7	Q9HAV7	10	10	10	GrpE protein homolog 1, mitochondrial	GRPEL1	sp|Q9HAV7|GRPE1_HUMAN GrpE protein homolog 1, mitochondrial OS=Homo sapiens OX=9606 GN=GRPEL1 PE=1 SV=2	1	10	10	10	7	10	7	0	0	0	7	10	7	0	0	0	7	10	7	0	0	0	50.7	50.7	50.7	24.279	217	217	1	34	0	310.87	By MS/MS	By MS/MS	By MS/MS				2.5172	2.5763	54.647	33
Q9UHL4;R4GMV4;R4GNE8	Q9UHL4;R4GMV4;R4GNE8	2;1;1	2;1;1	2;1;1	Dipeptidyl peptidase 2	DPP7	sp|Q9UHL4|DPP2_HUMAN Dipeptidyl peptidase 2 OS=Homo sapiens OX=9606 GN=DPP7 PE=1 SV=3;tr|R4GMV4|R4GMV4_HUMAN Dipeptidyl peptidase 2 (Fragment) OS=Homo sapiens OX=9606 GN=DPP7 PE=1 SV=1;tr|R4GNE8|R4GNE8_HUMAN Dipeptidyl peptidase 2 (Fragment) OS=Homo sapien	3	2	2	2	2	0	0	0	0	0	2	0	0	0	0	0	2	0	0	0	0	0	4.1	4.1	4.1	54.341	492	492;120;272	1	2	0	26.126	By MS/MS						0.68508	0.74173	15.122	2
Q9UKE5	Q9UKE5	1	1	1	TRAF2 and NCK-interacting protein kinase	TNIK	sp|Q9UKE5|TNIK_HUMAN TRAF2 and NCK-interacting protein kinase OS=Homo sapiens OX=9606 GN=TNIK PE=1 SV=1	1	1	1	1	0	0	0	0	0	1	0	0	0	0	0	1	0	0	0	0	0	1	0.5	0.5	0.5	154.94	1360	1360	1	1	0	6.3544						By MS/MS	NaN	NaN	NaN	0
Q9UKV8;E5RJY2	Q9UKV8	16;1	16;1	12;1	Protein argonaute-2	AGO2	sp|Q9UKV8|AGO2_HUMAN Protein argonaute-2 OS=Homo sapiens OX=9606 GN=AGO2 PE=1 SV=3	2	16	16	12	13	13	10	0	0	0	13	13	10	0	0	0	10	9	8	0	0	0	24.3	24.3	18.7	97.207	859	859;36	1	55	0	323.31	By MS/MS	By MS/MS	By MS/MS				1.3512	1.4193	22.448	54
Q9UL18;Q5TA58;Q9HCK5;A0A0U1RQZ8	Q9UL18;Q5TA58	11;9;2;1	8;6;1;1	6;4;0;1	Protein argonaute-1;Protein argonaute	AGO1	sp|Q9UL18|AGO1_HUMAN Protein argonaute-1 OS=Homo sapiens OX=9606 GN=AGO1 PE=1 SV=3;tr|Q5TA58|Q5TA58_HUMAN Protein argonaute-1 OS=Homo sapiens OX=9606 GN=AGO1 PE=1 SV=1	4	11	8	6	5	10	5	0	0	0	3	7	3	0	0	0	3	5	3	0	0	0	17.4	13.8	10.9	97.213	857	857;782;861;133	1	14	0	147.9	By MS/MS	By MS/MS	By MS/MS				1.7671	1.71	20.005	13
Q9UNE7;H3BTA3;H3BS86;H3BUD0	Q9UNE7;H3BTA3	6;3;2;1	6;3;2;1	6;3;2;1	E3 ubiquitin-protein ligase CHIP	STUB1	sp|Q9UNE7|CHIP_HUMAN E3 ubiquitin-protein ligase CHIP OS=Homo sapiens OX=9606 GN=STUB1 PE=1 SV=2;tr|H3BTA3|H3BTA3_HUMAN E3 ubiquitin-protein ligase CHIP (Fragment) OS=Homo sapiens OX=9606 GN=STUB1 PE=1 SV=1	4	6	6	6	6	6	2	0	0	0	6	6	2	0	0	0	6	6	2	0	0	0	21.5	21.5	21.5	34.856	303	303;157;213;185	1	17	0	58.715	By MS/MS	By MS/MS	By MS/MS				1.1377	1.1235	3.8345	17
Q9Y6N5;H3BNP9;H3BNX3	Q9Y6N5;H3BNP9;H3BNX3	2;1;1	2;1;1	2;1;1	Sulfide:quinone oxidoreductase, mitochondrial	SQRDL	sp|Q9Y6N5|SQOR_HUMAN Sulfide:quinone oxidoreductase, mitochondrial OS=Homo sapiens OX=9606 GN=SQOR PE=1 SV=1;tr|H3BNP9|H3BNP9_HUMAN Sulfide:quinone oxidoreductase, mitochondrial (Fragment) OS=Homo sapiens OX=9606 GN=SQOR PE=1 SV=1;tr|H3BNX3|H3BNX3_HUMAN Un	3	2	2	2	2	1	0	0	0	0	2	1	0	0	0	0	2	1	0	0	0	0	5.8	5.8	5.8	49.96	450	450;124;289	1	3	0	17.893	By MS/MS	By MS/MS					2.6647	2.0538	47.099	3
REV__CON__ENSEMBL:ENSBTAP00000013050	REV__CON__ENSEMBL:ENSBTAP00000013050	1	1	1				1	1	1	1	0	0	1	0	0	0	0	0	1	0	0	0	0	0	1	0	0	0	0	0	0	51.988	452	452	1	1	0.0057143	6.0511			By MS/MS				NaN	NaN	NaN	1
[truncated: 114 more columns]

## Sheet: protiens (2or3 out of 3 rep
Protein.IDs	Majority.protein.IDs	Peptide.counts..all.	Peptide.counts..razor.unique.	Peptide.counts..unique.	Protein.names	Gene.names	Fasta.headers	Number.of.proteins	Peptides	Razor...unique.peptides	Unique.peptides	Peptides.C1	Peptides.C2	Peptides.C3	Peptides.N1	Peptides.N2	Peptides.N3	Razor...unique.peptides.C1	Razor...unique.peptides.C2	Razor...unique.peptides.C3	Razor...unique.peptides.N1	Razor...unique.peptides.N2	Razor...unique.peptides.N3	Unique.peptides.C1	Unique.peptides.C2	Unique.peptides.C3	Unique.peptides.N1	Unique.peptides.N2	Unique.peptides.N3	Sequence.coverage....	Unique...razor.sequence.coverage....	Unique.sequence.coverage....	Mol..weight..kDa.	Sequence.length	Sequence.lengths	Fraction.average	Fraction.1	Q.value	Score	Identification.type.C1	Identification.type.C2	Identification.type.C3	Identification.type.N1	Identification.type.N2	Identification.type.N3	Ratio.H.L	Ratio.H.L.normalized	Ratio.H.L.variability....	Ratio.H.L.count
Q9UPQ9;H0Y720	Q9UPQ9;H0Y720	7;7	7;7	7;7	Trinucleotide repeat-containing gene 6B protein	TNRC6B	sp|Q9UPQ9|TNR6B_HUMAN Trinucleotide repeat-containing gene 6B protein OS=Homo sapiens OX=9606 GN=TNRC6B PE=1 SV=4;tr|H0Y720|H0Y720_HUMAN Trinucleotide repeat-containing gene 6B protein (Fragment) OS=Homo sapiens OX=9606 GN=TNRC6B PE=1 SV=1	2	7	7	7	6	6	7	6	5	6	6	6	7	6	5	6	6	6	7	6	5	6	3.3	3.3	3.3	194	1833	1833;1391	1	615	0	323.31	By MS/MS	By MS/MS	By MS/MS	By MS/MS	By MS/MS	By MS/MS	0.02515	0.024163	162.46	112
P11021	P11021	27	27	23	78 kDa glucose-regulated protein	HSPA5	sp|P11021|BIP_HUMAN Endoplasmic reticulum chaperone BiP OS=Homo sapiens OX=9606 GN=HSPA5 PE=1 SV=2	1	27	27	23	26	24	20	1	1	1	26	24	20	1	1	1	22	20	17	0	0	0	45.3	45.3	43.6	72.332	654	654	1	131	0	323.31	By MS/MS	By MS/MS	By MS/MS	By MS/MS	By MS/MS	By MS/MS	0.76183	0.80006	12.269	124
P11142;E9PKE3;E9PN89;E9PNE6;A8K7Q2;E9PLF4;E9PQQ4;E9PQK7;E9PK54;P54652;E9PPY6;E9PN25;E9PI65;E9PS65;E9PM13	P11142;E9PKE3;E9PN89;E9PNE6	25;24;18;15;12;11;10;10;10;9;8;7;7;3;2	24;23;17;15;12;10;10;10;10;8;8;7;6;3;2	21;20;16;12;10;9;9;9;9;5;7;6;5;2;1	Heat shock cognate 71 kDa protein	HSPA8	sp|P11142|HSP7C_HUMAN Heat shock cognate 71 kDa protein OS=Homo sapiens OX=9606 GN=HSPA8 PE=1 SV=1;tr|E9PKE3|E9PKE3_HUMAN Heat shock cognate 71 kDa protein OS=Homo sapiens OX=9606 GN=HSPA8 PE=1 SV=1;tr|E9PN89|E9PN89_HUMAN Heat shock cognate 71 kDa protein	15	25	24	21	22	24	16	1	2	1	21	23	15	0	1	0	18	20	13	0	0	0	40.7	40.7	35.9	70.897	646	646;627;312;500;410;187;171;178;183;639;137;132;168;223;150	1	103	0	323.31	By MS/MS	By MS/MS	By MS/MS	By matching	By matching	By matching	0.66939	0.66035	15.202	100
P17066;P48741	P17066	5;2	2;1	1;1	Heat shock 70 kDa protein 6	HSPA6	sp|P17066|HSP76_HUMAN Heat shock 70 kDa protein 6 OS=Homo sapiens OX=9606 GN=HSPA6 PE=1 SV=2	2	5	2	1	5	5	4	0	1	0	2	2	2	0	0	0	1	1	1	0	0	0	9	4.2	1.7	71.027	643	643;367	1	6	0	89.876	By MS/MS	By MS/MS	By MS/MS		By matching		0.75715	0.74466	12.045	6
P26641;E9BQ94;E9B9Y8	P26641	10;1;1	10;1;1	10;1;1	Elongation factor 1-gamma	EEF1G	sp|P26641|EF1G_HUMAN Elongation factor 1-gamma OS=Homo sapiens OX=9606 GN=EEF1G PE=1 SV=3	3	10	10	10	7	9	7	0	0	0	7	9	7	0	0	0	7	9	7	0	0	0	22.7	22.7	22.7	50.118	437	437;220;450	1	30	0	323.31	By MS/MS	By MS/MS	By MS/MS				1.5886	1.5743	15.798	30
P38646;D6RJI2;A0A3B3ITI4;D6RA73;H0Y8S0;H0YBG6;A0A3B3ITN1	P38646	21;6;6;4;2;2;1	21;6;6;4;2;2;1	21;6;6;4;2;2;1	Stress-70 protein, mitochondrial	HSPA9	sp|P38646|GRP75_HUMAN Stress-70 protein, mitochondrial OS=Homo sapiens OX=9606 GN=HSPA9 PE=1 SV=2	7	21	21	21	17	20	18	0	0	0	17	20	18	0	0	0	17	20	18	0	0	0	42.6	42.6	42.6	73.68	679	679;95;180;62;102;163;43	1	70	0	323.31	By MS/MS	By MS/MS	By MS/MS				1.264	1.2917	9.1518	69
A0A0U1RR32;Q9BTM1;Q99878;P0C0S8;Q96KK5;A0A0U1RRH7;P20671;Q6FI13;Q16777;Q93077;Q7L7L0;P04908;H0YFX9;P16104;A0A3B3IS11;C9J0D1;P0C0S5;Q96QV6;Q71UI9;Q8IUE6;C9J386	A0A0U1RR32;Q9BTM1;Q99878;P0C0S8;Q96KK5;A0A0U1RRH7;P20671;Q6FI13;Q16777;Q93077;Q7L7L0;P04908;H0YFX9;P16104;A0A3B3IS11	5;5;5;5;5;5;5;4;4;4;4;4;4;3;3;2;2;2;2;2;1	5;5;5;5;5;5;5;4;4;4;4;4;4;3;3;2;2;2;2;2;1	5;5;5;5;5;5;5;4;4;4;4;4;4;3;3;2;2;2;2;2;1	Histone H2A.J;Histone H2A type 1-J;Histone H2A type 1;Histone H2A type 1-H;Histone H2A type 1-D;Histone H2A type 2-A;Histone H2A type 2-C;Histone H2A type 1-C;Histone H2A type 3;Histone H2A type 1-B/E;Histone H2A;Histone H2AX	H2AFJ;HIST1H2AJ;HIST1H2AG;HIST1H2AH;HIST1H2AD;HIST2H2AA3;HIST2H2AC;HIST1H2AC;HIST3H2A;HIST1H2AB;H2AFX	tr|A0A0U1RR32|A0A0U1RR32_HUMAN Histone H2A OS=Homo sapiens OX=9606 GN=hCG_2039566 PE=3 SV=1;sp|Q9BTM1|H2AJ_HUMAN Histone H2A.J OS=Homo sapiens OX=9606 GN=H2AFJ PE=1 SV=1;sp|Q99878|H2A1J_HUMAN Histone H2A type 1-J OS=Homo sapiens OX=9606 GN=HIST1H2AJ PE=1 S	21	5	5	5	4	3	3	0	0	0	4	3	3	0	0	0	4	3	3	0	0	0	44.4	44.4	44.4	18.481	169	169;129;128;130;128;170;130;130;129;130;130;130;92;143;140;122;128;131;128;130;76	1	10	0	117.61	By MS/MS	By MS/MS	By MS/MS				0.28554	0.25547	62.564	8
P14625;Q96GW1;A0A1W2PRR1;F8W026;H0YIV0	P14625	12;4;4;2;2	12;4;4;2;2	11;3;3;1;2	Endoplasmin	HSP90B1	sp|P14625|ENPL_HUMAN Endoplasmin OS=Homo sapiens OX=9606 GN=HSP90B1 PE=1 SV=1	5	12	12	11	12	7	0	0	0	0	12	7	0	0	0	0	11	6	0	0	0	0	16.6	16.6	14.8	92.468	803	803;315;315;48;147	1	25	0	323.31	By MS/MS	By MS/MS					0.86808	0.92923	18.871	25
Q01469	Q01469	1	1	1	Fatty acid-binding protein, epidermal	FABP5	sp|Q01469|FABP5_HUMAN Fatty acid-binding protein 5 OS=Homo sapiens OX=9606 GN=FABP5 PE=1 SV=3	1	1	1	1	1	1	0	0	0	0	1	1	0	0	0	0	1	1	0	0	0	0	6.7	6.7	6.7	15.164	135	135	1	4	0	9.9725	By MS/MS	By MS/MS					0.16464	0.15767	41.049	4
P21796;C9JI87	P21796;C9JI87	4;3	4;3	4;3	Voltage-dependent anion-selective channel protein 1	VDAC1	sp|P21796|VDAC1_HUMAN Voltage-dependent anion-selective channel protein 1 OS=Homo sapiens OX=9606 GN=VDAC1 PE=1 SV=2;tr|C9JI87|C9JI87_HUMAN Voltage-dependent anion-selective channel protein 1 (Fragment) OS=Homo sapiens OX=9606 GN=VDAC1 PE=1 SV=6	2	4	4	4	4	2	0	0	0	0	4	2	0	0	0	0	4	2	0	0	0	0	14.8	14.8	14.8	30.772	283	283;183	1	6	0	23.787	By MS/MS	By MS/MS					0.61497	0.64322	26.348	6
Q9HAV7	Q9HAV7	10	10	10	GrpE protein homolog 1, mitochondrial	GRPEL1	sp|Q9HAV7|GRPE1_HUMAN GrpE protein homolog 1, mitochondrial OS=Homo sapiens OX=9606 GN=GRPEL1 PE=1 SV=2	1	10	10	10	7	10	7	0	0	0	7	10	7	0	0	0	7	10	7	0	0	0	50.7	50.7	50.7	24.279	217	217	1	34	0	310.87	By MS/MS	By MS/MS	By MS/MS				2.5172	2.5763	54.647	33
Q06830;A0A0A0MSI0;A0A0A0MRQ5;P32119;Q13162;H7C3T4	Q06830;A0A0A0MSI0;A0A0A0MRQ5	4;4;2;1;1;1	4;4;2;1;1;1	4;4;2;1;1;1	Peroxiredoxin-1	PRDX1	sp|Q06830|PRDX1_HUMAN Peroxiredoxin-1 OS=Homo sapiens OX=9606 GN=PRDX1 PE=1 SV=1;tr|A0A0A0MSI0|A0A0A0MSI0_HUMAN Peroxiredoxin-1 (Fragment) OS=Homo sapiens OX=9606 GN=PRDX1 PE=1 SV=1;tr|A0A0A0MRQ5|A0A0A0MRQ5_HUMAN Peroxiredoxin-1 OS=Homo sapiens OX=9606 GN=	6	4	4	4	2	3	1	0	0	0	2	3	1	0	0	0	2	3	1	0	0	0	20.6	20.6	20.6	22.11	199	199;171;97;198;271;161	1	8	0	30.212	By MS/MS	By MS/MS	By MS/MS				0.48955	0.42012	19.695	8
P0DMV8;A0A0G2JIW1;P0DMV9;V9GZ37	P0DMV8;A0A0G2JIW1;P0DMV9	5;5;5;1	2;2;2;0	1;1;1;0	Heat shock 70 kDa protein 1A;Heat shock 70 kDa protein 1B	HSPA1A;HSPA1B	sp|P0DMV8|HS71A_HUMAN Heat shock 70 kDa protein 1A OS=Homo sapiens OX=9606 GN=HSPA1A PE=1 SV=1;tr|A0A0G2JIW1|A0A0G2JIW1_HUMAN Heat shock 70 kDa protein 1B OS=Homo sapiens OX=9606 GN=HSPA1B PE=1 SV=1;sp|P0DMV9|HS71B_HUMAN Heat shock 70 kDa protein 1B OS=Hom	4	5	2	1	5	5	2	0	0	0	2	2	0	0	0	0	1	1	0	0	0	0	10.1	4.2	2.3	70.051	641	641;642;641;476	1	6	0	17.989	By MS/MS	By MS/MS	By matching				0.66853	0.58081	12.501	6
P0CG48;P0CG47;Q96C32;Q5PY61;J3QKN0;F5GXK7;F5H747;F5H388;B4DV12;F5H265;F5H2Z3;F5H6Q2;J3QTR3;J3QS39;F5GYU3;P62987;P62979;E9BMW6;F5GZ39;M0R2S1;M0R1M6;Q49A90;A0A2R8Y422;M0R1V7;J3QSA3	P0CG48;P0CG47;Q96C32;Q5PY61;J3QKN0;F5GXK7;F5H747;F5H388;B4DV12;F5H265;F5H2Z3;F5H6Q2;J3QTR3;J3QS39;F5GYU3;P62987;P62979;E9BMW6;F5GZ39;M0R2S1;M0R1M6;Q49A90;A0A2R8Y422;M0R1V7;J3QSA3	2;2;2;2;2;2;2;2;2;2;2;2;2;2;2;2;2;1;1;1;1;1;1;1;1	2;2;2;2;2;2;2;2;2;2;2;2;2;2;2;2;2;1;1;1;1;1;1;1;1	2;2;2;2;2;2;2;2;2;2;2;2;2;2;2;2;2;1;1;1;1;1;1;1;1	Polyubiquitin-C;Ubiquitin;Polyubiquitin-B;Ubiquitin;Ubiquitin-60S ribosomal protein L40;Ubiquitin;60S ribosomal protein L40;Ubiquitin-40S ribosomal protein S27a;Ubiquitin;40S ribosomal protein S27a	UBC;UBB;RPS27A;UBA52	sp|P0CG48|UBC_HUMAN Polyubiquitin-C OS=Homo sapiens OX=9606 GN=UBC PE=1 SV=3;sp|P0CG47|UBB_HUMAN Polyubiquitin-B OS=Homo sapiens OX=9606 GN=UBB PE=1 SV=1;tr|Q96C32|Q96C32_HUMAN Polyubiquitin-C OS=Homo sapiens OX=9606 GN=UBC PE=1 SV=1;tr|Q5PY61|Q5PY61_HUMAN	25	2	2	2	2	2	2	0	1	0	2	2	2	0	1	0	2	2	2	0	1	0	32.8	32.8	32.8	77.038	685	685;229;305;229;206;169;160;155;153;149;136;122;106;93;134;128;156;128;61;138;114;95;156;63;43	1	8	0	184.71	By MS/MS	By MS/MS	By MS/MS		By MS/MS		0.64451	0.58007	5.7692	8
P15144;H0YMC1	P15144	9;1	9;1	9;1	Aminopeptidase N	ANPEP	sp|P15144|AMPN_HUMAN Aminopeptidase N OS=Homo sapiens OX=9606 GN=ANPEP PE=1 SV=4	2	9	9	9	9	3	0	0	0	0	9	3	0	0	0	0	9	3	0	0	0	0	11.4	11.4	11.4	109.54	967	967;122	1	14	0	163.98	By MS/MS	By MS/MS					0.91921	0.98697	13.725	14
Q9UKV8;E5RJY2	Q9UKV8	16;1	16;1	12;1	Protein argonaute-2	AGO2	sp|Q9UKV8|AGO2_HUMAN Protein argonaute-2 OS=Homo sapiens OX=9606 GN=AGO2 PE=1 SV=3	2	16	16	12	13	13	10	0	0	0	13	13	10	0	0	0	10	9	8	0	0	0	24.3	24.3	18.7	97.207	859	859;36	1	55	0	323.31	By MS/MS	By MS/MS	By MS/MS				1.3512	1.4193	22.448	54
Q9UL18;Q5TA58;Q9HCK5;A0A0U1RQZ8	Q9UL18;Q5TA58	11;9;2;1	8;6;1;1	6;4;0;1	Protein argonaute-1;Protein argonaute	AGO1	sp|Q9UL18|AGO1_HUMAN Protein argonaute-1 OS=Homo sapiens OX=9606 GN=AGO1 PE=1 SV=3;tr|Q5TA58|Q5TA58_HUMAN Protein argonaute-1 OS=Homo sapiens OX=9606 GN=AGO1 PE=1 SV=1	4	11	8	6	5	10	5	0	0	0	3	7	3	0	0	0	3	5	3	0	0	0	17.4	13.8	10.9	97.213	857	857;782;861;133	1	14	0	147.9	By MS/MS	By MS/MS	By MS/MS				1.7671	1.71	20.005	13
O43813;F8WDS9;E9PHS0	O43813;F8WDS9;E9PHS0	2;2;2	2;2;2	2;2;2	LanC-like protein 1	LANCL1	sp|O43813|LANC1_HUMAN Glutathione S-transferase LANCL1 OS=Homo sapiens OX=9606 GN=LANCL1 PE=1 SV=1;tr|F8WDS9|F8WDS9_HUMAN Glutathione S-transferase LANCL1 OS=Homo sapiens OX=9606 GN=LANCL1 PE=1 SV=1;tr|E9PHS0|E9PHS0_HUMAN Glutathione S-transferase LANCL1 (	3	2	2	2	1	2	1	0	0	0	1	2	1	0	0	0	1	2	1	0	0	0	5	5	5	45.283	399	399;82;196	1	6	0	69.879	By MS/MS	By MS/MS	By MS/MS				1.986	1.9047	1.0942	6
P02545;Q3BDU5;Q5TCI8;H0YAB0;A0A0C4DGC5	P02545;Q3BDU5;Q5TCI8	7;6;5;1;1	7;6;5;1;1	7;6;5;1;1	Prelamin-A/C;Lamin-A/C	LMNA	sp|P02545|LMNA_HUMAN Prelamin-A/C OS=Homo sapiens OX=9606 GN=LMNA PE=1 SV=1;tr|Q3BDU5|Q3BDU5_HUMAN Prelamin-A/C OS=Homo sapiens OX=9606 GN=LMNA PE=1 SV=1;tr|Q5TCI8|Q5TCI8_HUMAN Prelamin-A/C OS=Homo sapiens OX=9606 GN=LMNA PE=1 SV=1	5	7	7	7	2	2	6	0	0	0	2	2	6	0	0	0	2	2	6	0	0	0	11.7	11.7	11.7	74.139	664	664;487;491;182;260	1	10	0	120.66	By MS/MS	By MS/MS	By MS/MS				0.30618	0.31765	29.435	9
P27797;K7EJB9	P27797;K7EJB9	3;2	3;2	3;2	Calreticulin	CALR	sp|P27797|CALR_HUMAN Calreticulin OS=Homo sapiens OX=9606 GN=CALR PE=1 SV=1;tr|K7EJB9|K7EJB9_HUMAN Calreticulin (Fragment) OS=Homo sapiens OX=9606 GN=CALR PE=1 SV=1	2	3	3	3	3	3	0	0	0	0	3	3	0	0	0	0	3	3	0	0	0	0	10.8	10.8	10.8	48.141	417	417;247	1	6	0	38.519	By MS/MS	By MS/MS					0.80794	0.7773	11.919	6
P23284	P23284	3	3	3	Peptidyl-prolyl cis-trans isomerase B	PPIB	sp|P23284|PPIB_HUMAN Peptidyl-prolyl cis-trans isomerase B OS=Homo sapiens OX=9606 GN=PPIB PE=1 SV=2	1	3	3	3	3	1	0	0	0	0	3	1	0	0	0	0	3	1	0	0	0	0	18.5	18.5	18.5	23.742	216	216	1	6	0	143.74	By MS/MS	By MS/MS					0.82662	0.84361	11.796	6
P07437;Q5JP53;Q5ST81	P07437;Q5JP53;Q5ST81	7;7;5	7;7;5	2;2;1	Tubulin beta chain	TUBB	sp|P07437|TBB5_HUMAN Tubulin beta chain OS=Homo sapiens OX=9606 GN=TUBB PE=1 SV=2;tr|Q5JP53|Q5JP53_HUMAN Tubulin beta chain OS=Homo sapiens OX=9606 GN=TUBB PE=1 SV=1;tr|Q5ST81|Q5ST81_HUMAN Tubulin beta chain OS=Homo sapiens OX=9606 GN=TUBB PE=1 SV=1	3	7	7	2	2	7	2	0	0	0	2	7	2	0	0	0	1	2	0	0	0	0	21.4	21.4	6.1	49.67	444	444;426;372	1	13	0	74.115	By MS/MS	By MS/MS	By MS/MS				2.2347	1.7234	24.051	13
Q9UNE7;H3BTA3;H3BS86;H3BUD0	Q9UNE7;H3BTA3	6;3;2;1	6;3;2;1	6;3;2;1	E3 ubiquitin-protein ligase CHIP	STUB1	sp|Q9UNE7|CHIP_HUMAN E3 ubiquitin-protein ligase CHIP OS=Homo sapiens OX=9606 GN=STUB1 PE=1 SV=2;tr|H3BTA3|H3BTA3_HUMAN E3 ubiquitin-protein ligase CHIP (Fragment) OS=Homo sapiens OX=9606 GN=STUB1 PE=1 SV=1	4	6	6	6	6	6	2	0	0	0	6	6	2	0	0	0	6	6	2	0	0	0	21.5	21.5	21.5	34.856	303	303;157;213;185	1	17	0	58.715	By MS/MS	By MS/MS	By MS/MS				1.1377	1.1235	3.8345	17
P30101	P30101	5	5	5	Protein disulfide-isomerase A3	PDIA3	sp|P30101|PDIA3_HUMAN Protein disulfide-isomerase A3 OS=Homo sapiens OX=9606 GN=PDIA3 PE=1 SV=4	1	5	5	5	5	4	0	0	0	0	5	4	0	0	0	0	5	4	0	0	0	0	11.7	11.7	11.7	56.782	505	505	1	13	0	276.63	By MS/MS	By MS/MS					0.8882	0.87386	12.125	12
P24534;F8WF65;F2Z2G2;C9JZW3	P24534	3;1;1;1	3;1;1;1	3;1;1;1	Elongation factor 1-beta	EEF1B2	sp|P24534|EF1B_HUMAN Elongation factor 1-beta OS=Homo sapiens OX=9606 GN=EEF1B2 PE=1 SV=3	4	3	3	3	3	3	3	0	0	0	3	3	3	0	0	0	3	3	3	0	0	0	16.4	16.4	16.4	24.763	225	225;29;68;123	1	14	0	239.87	By MS/MS	By MS/MS	By MS/MS				1.4381	1.4606	5.4099	14
P51659;A0A2R8YD50;E7ER27;E7EWE5;A0A2R8YDT8;A0A2R8YF45;E7EPL9;A0A2R8Y7L2;G5E9S2;E7ET17	P51659;A0A2R8YD50;E7ER27;E7EWE5;A0A2R8YDT8;A0A2R8YF45	5;5;4;4;3;3;2;2;2;2	5;5;4;4;3;3;2;2;2;2	5;5;4;4;3;3;2;2;2;2	Peroxisomal multifunctional enzyme type 2;(3R)-hydroxyacyl-CoA dehydrogenase;Enoyl-CoA hydratase 2	HSD17B4	sp|P51659|DHB4_HUMAN Peroxisomal multifunctional enzyme type 2 OS=Homo sapiens OX=9606 GN=HSD17B4 PE=1 SV=3;tr|A0A2R8YD50|A0A2R8YD50_HUMAN Peroxisomal multifunctional enzyme type 2 OS=Homo sapiens OX=9606 GN=HSD17B4 PE=1 SV=1;tr|E7ER27|E7ER27_HUMAN Peroxis	10	5	5	5	5	3	0	0	0	0	5	3	0	0	0	0	5	3	0	0	0	0	10.6	10.6	10.6	79.685	736	736;711;500;712;166;172;474;589;596;599	1	10	0	73.879	By MS/MS	By MS/MS					1.1544	1.1382	33.497	10
P33778;Q99880;U3KQK0;P06899;P57053;Q99879;Q8N257;P23527;Q5QNW6;Q16778;O60814;Q99877;P58876;P62807;Q93079;Q96A08;A0A2R8Y619	P33778;Q99880;U3KQK0;P06899;P57053;Q99879;Q8N257;P23527;Q5QNW6;Q16778;O60814;Q99877;P58876;P62807;Q93079;Q96A08;A0A2R8Y619	2;2;2;2;2;2;2;2;2;2;2;2;2;2;2;1;1	2;2;2;2;2;2;2;2;2;2;2;2;2;2;2;1;1	2;2;2;2;2;2;2;2;2;2;2;2;2;2;2;1;1	Histone H2B type 1-B;Histone H2B type 1-L;Histone H2B;Histone H2B type 1-J;Histone H2B type F-S;Histone H2B type 1-M;Histone H2B type 3-B;Histone H2B type 1-O;Histone H2B type 2-F;Histone H2B type 2-E;Histone H2B type 1-K;Histone H2B type 1-N;Histone H2B type 1-D;Histone H2B type 1-C/E/F/G/I;Histone H2B type 1-H;Histone H2B type 1-A	HIST1H2BB;HIST1H2BL;HIST1H2BN;HIST1H2BJ;H2BFS;HIST1H2BM;HIST3H2BB;HIST1H2BO;HIST2H2BF;HIST2H2BE;HIST1H2BK;HIST1H2BD;HIST1H2BC;HIST1H2BH;HIST1H2BA	sp|P33778|H2B1B_HUMAN Histone H2B type 1-B OS=Homo sapiens OX=9606 GN=HIST1H2BB PE=1 SV=2;sp|Q99880|H2B1L_HUMAN Histone H2B type 1-L OS=Homo sapiens OX=9606 GN=HIST1H2BL PE=1 SV=3;tr|U3KQK0|U3KQK0_HUMAN Histone H2B OS=Homo sapiens OX=9606 GN=HIST1H2BN PE=1	17	2	2	2	2	2	0	0	0	0	2	2	0	0	0	0	2	2	0	0	0	0	19	19	19	13.95	126	126;126;166;126;126;126;126;126;126;126;126;126;126;126;126;127;122	1	5	0	30.069	By MS/MS	By MS/MS					0.45648	0.47881	49.828	5
P62820;Q92928;E9PLD0;Q9H0U4;E7END7;H0YMN7;G3V196;H0YLJ8;H0YNE9;E9BIZ5;A0A2R8YDI9;A0A2R8YFB8;P59190;P51153;P61026;Q92930;H0YL94	P62820;Q92928;E9PLD0;Q9H0U4;E7END7;H0YMN7;G3V196;H0YLJ8;H0YNE9;E9BIZ5;A0A2R8YDI9;A0A2R8YFB8;P59190;P51153;P61026;Q92930;H0YL94	2;2;2;2;2;1;1;1;1;1;1;1;1;1;1;1;1	2;2;2;2;2;1;1;1;1;1;1;1;1;1;1;1;1	1;1;1;1;1;0;0;0;0;0;0;0;0;0;0;0;0	Ras-related protein Rab-1A;Putative Ras-related protein Rab-1C;Ras-related protein Rab-1B;Ras-related protein Rab-15;Ras-related protein Rab-13;Ras-related protein Rab-10;Ras-related protein Rab-8B	RAB1A;RAB1C;RAB1B;RAB8B;RAB15;RAB13;RAB10	sp|P62820|RAB1A_HUMAN Ras-related protein Rab-1A OS=Homo sapiens OX=9606 GN=RAB1A PE=1 SV=3;sp|Q92928|RAB1C_HUMAN Putative Ras-related protein Rab-1C OS=Homo sapiens OX=9606 GN=RAB1C PE=5 SV=2;tr|E9PLD0|E9PLD0_HUMAN Ras-related protein Rab-1B OS=Homo sapie	17	2	2	1	2	2	0	0	0	0	2	2	0	0	0	0	1	1	0	0	0	0	13.2	13.2	7.8	22.677	205	205;201;169;201;173;92;237;47;188;200;44;246;212;203;200;207;48	1	6	0	83.516	By MS/MS	By MS/MS					1.8049	1.5681	2.0558	6
P04406;E7EUT5	P04406;E7EUT5	4;3	4;3	4;3	Glyceraldehyde-3-phosphate dehydrogenase	GAPDH	sp|P04406|G3P_HUMAN Glyceraldehyde-3-phosphate dehydrogenase OS=Homo sapiens OX=9606 GN=GAPDH PE=1 SV=3;tr|E7EUT5|E7EUT5_HUMAN Glyceraldehyde-3-phosphate dehydrogenase OS=Homo sapiens OX=9606 GN=GAPDH PE=1 SV=1	2	4	4	4	3	2	1	2	0	0	3	2	1	2	0	0	3	2	1	2	0	0	21.2	21.2	21.2	36.053	335	335;260	1	9	0	24.837	By MS/MS	By MS/MS	By MS/MS	By MS/MS			0.60112	0.64888	61.719	7
P50897;A0A2C9F2P4;A0A286YFF7;E9PSE5;E9PK48;E9PIA8;Q5T0S4;A0A286YFE3;A0A286YFL8	P50897;A0A2C9F2P4;A0A286YFF7;E9PSE5;E9PK48;E9PIA8;Q5T0S4;A0A286YFE3;A0A286YFL8	2;2;2;1;1;1;1;1;1	2;2;2;1;1;1;1;1;1	2;2;2;1;1;1;1;1;1	Palmitoyl-protein thioesterase 1	PPT1	sp|P50897|PPT1_HUMAN Palmitoyl-protein thioesterase 1 OS=Homo sapiens OX=9606 GN=PPT1 PE=1 SV=1;tr|A0A2C9F2P4|A0A2C9F2P4_HUMAN Palmitoyl-protein thioesterase 1 OS=Homo sapiens OX=9606 GN=PPT1 PE=1 SV=1;tr|A0A286YFF7|A0A286YFF7_HUMAN Palmitoyl-protein thioe	9	2	2	2	2	2	1	0	0	0	2	2	1	0	0	0	2	2	1	0	0	0	10.8	10.8	10.8	34.193	306	306;305;335;87;148;208;282;301;323	1	9	0	110.51	By MS/MS	By MS/MS	By matching				0.80905	0.80761	0.5852	9
P68104;Q5VTE0;Q05639;A0A087WVQ9;A0A2U3TZH3;A0A087WV01;A0A2R8Y488;A6PW80;Q5JR01;A0A2R8Y660;A0A2R8YDN5;A0A0R4J963	P68104;Q5VTE0;Q05639;A0A087WVQ9;A0A2U3TZH3;A0A087WV01	9;9;7;7;7;6;4;3;3;3;2;2	9;9;7;7;7;6;4;3;3;3;2;2	9;9;7;7;7;6;4;3;3;3;2;2	Elongation factor 1-alpha 1;Putative elongation factor 1-alpha-like 3;Elongation factor 1-alpha 2;Elongation factor 1-alpha	EEF1A1;EEF1A1P5;EEF1A2	sp|P68104|EF1A1_HUMAN Elongation factor 1-alpha 1 OS=Homo sapiens OX=9606 GN=EEF1A1 PE=1 SV=1;sp|Q5VTE0|EF1A3_HUMAN Putative elongation factor 1-alpha-like 3 OS=Homo sapiens OX=9606 GN=EEF1A1P5 PE=5 SV=1;sp|Q05639|EF1A2_HUMAN Elongation factor 1-alpha 2 OS	12	9	9	9	9	7	6	0	1	1	9	7	6	0	1	1	9	7	6	0	1	1	23.6	23.6	23.6	50.14	462	462;462;463;441;496;426;173;106;145;152;106;449	1	35	0	323.31	By MS/MS	By MS/MS	By MS/MS		By MS/MS	By matching	1.3875	1.4807	12.174	35
Q15084	Q15084	5	5	5	Protein disulfide-isomerase A6	PDIA6	sp|Q15084|PDIA6_HUMAN Protein disulfide-isomerase A6 OS=Homo sapiens OX=9606 GN=PDIA6 PE=1 SV=1	1	5	5	5	5	2	0	0	0	0	5	2	0	0	0	0	5	2	0	0	0	0	18.4	18.4	18.4	48.121	440	440	1	10	0	206.46	By MS/MS	By MS/MS					0.86732	0.86607	12.244	10
P11279	P11279	2	2	2	Lysosome-associated membrane glycoprotein 1	LAMP1	sp|P11279|LAMP1_HUMAN Lysosome-associated membrane glycoprotein 1 OS=Homo sapiens OX=9606 GN=LAMP1 PE=1 SV=3	1	2	2	2	2	2	0	0	0	0	2	2	0	0	0	0	2	2	0	0	0	0	6.5	6.5	6.5	44.882	417	417	1	4	0	20.568	By MS/MS	By MS/MS					0.92081	0.92141	1.9336	4
P51149;C9J592;C9IZZ0;C9J8S3	P51149;C9J592;C9IZZ0;C9J8S3	2;2;1;1	2;2;1;1	2;2;1;1	Ras-related protein Rab-7a	RAB7A	sp|P51149|RAB7A_HUMAN Ras-related protein Rab-7a OS=Homo sapiens OX=9606 GN=RAB7A PE=1 SV=1;tr|C9J592|C9J592_HUMAN Ras-related protein Rab-7a (Fragment) OS=Homo sapiens OX=9606 GN=RAB7A PE=1 SV=1;tr|C9IZZ0|C9IZZ0_HUMAN Ras-related protein Rab-7a (Fragment)	4	2	2	2	2	2	0	0	0	0	2	2	0	0	0	0	2	2	0	0	0	0	11.1	11.1	11.1	23.489	207	207;150;116;160	1	4	0	18.838	By MS/MS	By MS/MS					1.5085	1.32	7.3393	4
P04843;B7Z4L4;F8WF32	P04843;B7Z4L4	6;4;2	6;4;2	6;4;2	Dolichyl-diphosphooligosaccharide--protein glycosyltransferase subunit 1	RPN1	sp|P04843|RPN1_HUMAN Dolichyl-diphosphooligosaccharide--protein glycosyltransferase subunit 1 OS=Homo sapiens OX=9606 GN=RPN1 PE=1 SV=1;tr|B7Z4L4|B7Z4L4_HUMAN Dolichyl-diphosphooligosaccharide--protein glycosyltransferase subunit 1 OS=Homo sapiens OX=9606	3	6	6	6	6	4	1	0	0	0	6	4	1	0	0	0	6	4	1	0	0	0	14	14	14	68.569	607	607;435;121	1	15	0	79.871	By MS/MS	By MS/MS	By MS/MS				1.3395	1.1737	12.55	14
P15153;B1AH77;B1AH80;B1AH78;P63000;P60763;J3KSC4;J3QLK0	P15153;B1AH77;B1AH80;B1AH78	3;3;3;2;1;1;1;1	3;3;3;2;1;1;1;1	3;3;3;2;1;1;1;1	Ras-related C3 botulinum toxin substrate 2	RAC2	sp|P15153|RAC2_HUMAN Ras-related C3 botulinum toxin substrate 2 OS=Homo sapiens OX=9606 GN=RAC2 PE=1 SV=1;tr|B1AH77|B1AH77_HUMAN Ras-related C3 botulinum toxin substrate 2 OS=Homo sapiens OX=9606 GN=RAC2 PE=1 SV=1;tr|B1AH80|B1AH80_HUMAN Ras-related C3 botu	8	3	3	3	3	2	0	0	0	0	3	2	0	0	0	0	3	2	0	0	0	0	12	12	12	21.429	192	192;148;185;166;192;192;130;136	1	5	0	16.851	By MS/MS	By MS/MS					1.7461	1.6828	42.497	5
P57088;D6RAA6	P57088;D6RAA6	1;1	1;1	1;1	Transmembrane protein 33	TMEM33	sp|P57088|TMM33_HUMAN Transmembrane protein 33 OS=Homo sapiens OX=9606 GN=TMEM33 PE=1 SV=2;tr|D6RAA6|D6RAA6_HUMAN Transmembrane protein 33 (Fragment) OS=Homo sapiens OX=9606 GN=TMEM33 PE=1 SV=1	2	1	1	1	1	1	0	0	0	0	1	1	0	0	0	0	1	1	0	0	0	0	4.9	4.9	4.9	27.978	247	247;222	1	4	0	7.5037	By MS/MS	By MS/MS					1.3596	1.2423	26.592	4
P04844;Q5JYR4;Q5JYR7	P04844	3;1;1	3;1;1	3;1;1	Dolichyl-diphosphooligosaccharide--protein glycosyltransferase subunit 2	RPN2	sp|P04844|RPN2_HUMAN Dolichyl-diphosphooligosaccharide--protein glycosyltransferase subunit 2 OS=Homo sapiens OX=9606 GN=RPN2 PE=1 SV=3	3	3	3	3	3	2	0	0	0	0	3	2	0	0	0	0	3	2	0	0	0	0	7	7	7	69.283	631	631;166;344	1	6	0	18.324	By MS/MS	By MS/MS					1.0114	1.012	3.1086	5
P09211;A8MX94;A0A2R8Y5E5;A0A087X243;A0A087X2E9	P09211;A8MX94	4;3;1;1;1	4;3;1;1;1	4;3;1;1;1	Glutathione S-transferase P	GSTP1	sp|P09211|GSTP1_HUMAN Glutathione S-transferase P OS=Homo sapiens OX=9606 GN=GSTP1 PE=1 SV=2;tr|A8MX94|A8MX94_HUMAN Glutathione S-transferase P OS=Homo sapiens OX=9606 GN=GSTP1 PE=1 SV=1	5	4	4	4	4	4	3	0	0	0	4	4	3	0	0	0	4	4	3	0	0	0	31.4	31.4	31.4	23.356	210	210;174;58;69;79	1	19	0	323.31	By MS/MS	By MS/MS	By MS/MS				1.3552	1.1553	73.636	16
O75396;A0A087X1A9	O75396;A0A087X1A9	1;1	1;1	1;1	Vesicle-trafficking protein SEC22b	SEC22B	sp|O75396|SC22B_HUMAN Vesicle-trafficking protein SEC22b OS=Homo sapiens OX=9606 GN=SEC22B PE=1 SV=4;tr|A0A087X1A9|A0A087X1A9_HUMAN Vesicle-trafficking protein SEC22b (Fragment) OS=Homo sapiens OX=9606 GN=SEC22B PE=1 SV=1	2	1	1	1	1	1	0	0	0	0	1	1	0	0	0	0	1	1	0	0	0	0	6.5	6.5	6.5	24.593	215	215;79	1	4	0	15.521	By MS/MS	By MS/MS					1.4595	1.4116	40.983	4
P26038;P15311;P35241;A0A2R8Y7M3;E7EQR4;A0A2R8Y5S7;V9GZ54;E9PQ82;E9PNV3;A0A2R8Y5P0	P26038	16;5;5;5;5;5;3;2;2;1	16;5;5;5;5;5;3;2;2;1	16;5;5;5;5;5;3;2;2;1	Moesin	MSN	sp|P26038|MOES_HUMAN Moesin OS=Homo sapiens OX=9606 GN=MSN PE=1 SV=3	10	16	16	16	16	5	0	0	0	0	16	5	0	0	0	0	16	5	0	0	0	0	28.6	28.6	28.6	67.819	577	577;586;583;534;586;590;103;116;148;115	1	25	0	295.08	By MS/MS	By MS/MS					1.014	0.99731	25.798	23
P39656;A0A0C4DGS1;U3KQ84	P39656;A0A0C4DGS1;U3KQ84	4;4;3	4;4;3	4;4;3	Dolichyl-diphosphooligosaccharide--protein glycosyltransferase 48 kDa subunit	DDOST	sp|P39656|OST48_HUMAN Dolichyl-diphosphooligosaccharide--protein glycosyltransferase 48 kDa subunit OS=Homo sapiens OX=9606 GN=DDOST PE=1 SV=4;tr|A0A0C4DGS1|A0A0C4DGS1_HUMAN Dolichyl-diphosphooligosaccharide--protein glycosyltransferase 48 kDa subunit OS=H	3	4	4	4	4	3	1	0	0	0	4	3	1	0	0	0	4	3	1	0	0	0	9.2	9.2	9.2	50.8	456	456;439;154	1	10	0	33.943	By MS/MS	By MS/MS	By MS/MS				0.91984	0.98714	30.292	10
P25705;K7EK77;K7ERX7;K7EQH4;K7EJP1;K7ENJ4;K7ESA0;E9B8E1	P25705;K7EK77;K7ERX7	10;6;5;3;3;3;2;1	10;6;5;3;3;3;2;1	10;6;5;3;3;3;2;1	ATP synthase subunit alpha, mitochondrial	ATP5A1	sp|P25705|ATPA_HUMAN ATP synthase subunit alpha, mitochondrial OS=Homo sapiens OX=9606 GN=ATP5F1A PE=1 SV=1;tr|K7EK77|K7EK77_HUMAN ATP synthase subunit alpha, mitochondrial (Fragment) OS=Homo sapiens OX=9606 GN=ATP5F1A PE=1 SV=1;tr|K7ERX7|K7ERX7_HUMAN ATP	8	10	10	10	10	8	2	0	0	0	10	8	2	0	0	0	10	8	2	0	0	0	19.5	19.5	19.5	59.75	553	553;207;205;111;144;199;77;574	1	27	0	323.31	By MS/MS	By MS/MS	By MS/MS				1.0048	0.93407	25.849	24
P12236;P12235;V9GYG0	P12236;P12235;V9GYG0	7;6;5	2;1;1	2;1;1	ADP/ATP translocase 3;ADP/ATP translocase 3, N-terminally processed;ADP/ATP translocase 1	SLC25A6;SLC25A4	sp|P12236|ADT3_HUMAN ADP/ATP translocase 3 OS=Homo sapiens OX=9606 GN=SLC25A6 PE=1 SV=4;sp|P12235|ADT1_HUMAN ADP/ATP translocase 1 OS=Homo sapiens OX=9606 GN=SLC25A4 PE=1 SV=4;tr|V9GYG0|V9GYG0_HUMAN ADP/ATP translocase 1 OS=Homo sapiens OX=9606 GN=SLC25A4	3	7	2	2	7	6	2	0	0	1	2	2	1	0	0	1	2	2	1	0	0	1	23.5	8.1	8.1	32.866	298	298;298;208	1	6	0	17.712	By MS/MS	By MS/MS	By MS/MS			By MS/MS	0.94934	0.9671	66.658	6
P07237;H7BZ94;H0Y3Z3;I3L398;I3L312;I3NI03;I3L3U6;I3L4M2;I3L0S0;I3L3P5;I3L1Y5;I3L514	P07237;H7BZ94;H0Y3Z3	11;10;6;5;4;3;3;2;2;2;1;1	11;10;6;5;4;3;3;2;2;2;1;1	11;10;6;5;4;3;3;2;2;2;1;1	Protein disulfide-isomerase	P4HB	sp|P07237|PDIA1_HUMAN Protein disulfide-isomerase OS=Homo sapiens OX=9606 GN=P4HB PE=1 SV=3;tr|H7BZ94|H7BZ94_HUMAN Protein disulfide-isomerase OS=Homo sapiens OX=9606 GN=P4HB PE=1 SV=2;tr|H0Y3Z3|H0Y3Z3_HUMAN Protein disulfide-isomerase (Fragment) OS=Homo s	12	11	11	11	11	5	1	0	0	0	11	5	1	0	0	0	11	5	1	0	0	0	26.4	26.4	26.4	57.116	508	508;464;274;200;208;166;188;117;148;156;54;106	1	18	0	323.31	By MS/MS	By MS/MS	By matching				0.983	0.97416	13.78	18
P05107;D3DSM0;J3KNI6	P05107;D3DSM0;J3KNI6	4;4;3	4;4;3	4;4;3	Integrin beta-2;Integrin beta	ITGB2	sp|P05107|ITB2_HUMAN Integrin beta-2 OS=Homo sapiens OX=9606 GN=ITGB2 PE=1 SV=2;tr|D3DSM0|D3DSM0_HUMAN Integrin beta OS=Homo sapiens OX=9606 GN=ITGB2 PE=1 SV=1;tr|J3KNI6|J3KNI6_HUMAN Integrin beta (Fragment) OS=Homo sapiens OX=9606 GN=ITGB2 PE=1 SV=1	3	4	4	4	4	3	1	0	0	0	4	3	1	0	0	0	4	3	1	0	0	0	7	7	7	84.781	769	769;712;322	1	15	0	132.38	By MS/MS	By MS/MS	By MS/MS				0.87196	0.93784	9.4152	15
P60709;P63261;A0A2R8Y793;P68032;I3L1U9;I3L3I0;P68133;P63267;I3L4N8;P62736;A6NL76;E7EVS6;I3L3R2;A0A2R8YGF8;Q6S8J3;K7EM38;G5E9R0;A0A2R8YEA7;J3KT65;C9JZR7;Q562R1;A0A2R8YFE2;C9JUM1;B8ZZJ2;F6QUT6;C9JFL5;F8WB63;F6UVQ4;C9JTX5;Q9BYX7;P0CG39;P0CG38;E9B890;F8WCH0	P60709;P63261;A0A2R8Y793;P68032;I3L1U9;I3L3I0;P68133;P63267;I3L4N8;P62736	16;16;11;9;9;9;8;8;8;8;6;6;6;6;5;5;5;5;5;4;4;4;4;3;3;3;3;3;3;3;3;3;1;1	16;16;11;9;9;9;8;8;8;8;6;6;6;6;5;5;5;5;5;4;4;4;4;3;3;3;3;3;3;3;3;3;1;1	12;12;8;6;7;7;5;6;6;6;4;4;4;4;1;3;3;4;3;2;3;3;2;2;2;2;2;2;2;0;0;0;0;0	Actin, cytoplasmic 1;Actin, cytoplasmic 1, N-terminally processed;Actin, cytoplasmic 2;Actin, cytoplasmic 2, N-terminally processed;Actin, alpha cardiac muscle 1;Actin, alpha skeletal muscle;Actin, gamma-enteric smooth muscle;Actin, aortic smooth muscle	ACTB;ACTG1;ACTC1;ACTA1;ACTG2;ACTA2	sp|P60709|ACTB_HUMAN Actin, cytoplasmic 1 OS=Homo sapiens OX=9606 GN=ACTB PE=1 SV=1;sp|P63261|ACTG_HUMAN Actin, cytoplasmic 2 OS=Homo sapiens OX=9606 GN=ACTG1 PE=1 SV=1;tr|A0A2R8Y793|A0A2R8Y793_HUMAN Actin, cytoplasmic 1 (Fragment) OS=Homo sapiens OX=9606	34	16	16	12	16	12	9	0	2	3	16	12	9	0	2	3	12	9	7	0	1	2	64.5	64.5	51.2	41.736	375	375;375;309;377;214;214;377;376;241;377;254;163;164;165;1075;133;125;157;198;102;376;79;96;119;151;144;105;151;80;375;1038;1075;376;52	1	58	0	323.31	By MS/MS	By MS/MS	By MS/MS		By MS/MS	By MS/MS	0.91853	0.96842	16.241	53
P05141;Q9H0C2;E9BE16	P05141	7;3;1	7;3;1	2;0;0	ADP/ATP translocase 2;ADP/ATP translocase 2, N-terminally processed	SLC25A5	sp|P05141|ADT2_HUMAN ADP/ATP translocase 2 OS=Homo sapiens OX=9606 GN=SLC25A5 PE=1 SV=7	3	7	7	2	7	5	1	0	0	1	7	5	1	0	0	1	2	1	0	0	0	1	23.5	23.5	8.1	32.852	298	298;315;317	1	17	0	117	By MS/MS	By MS/MS	By MS/MS			By MS/MS	0.68826	0.73075	31.301	17
P06576;H0YH81;F8W079;F8W0P7;H0YI37;E9BHM5	P06576;H0YH81;F8W079	18;15;9;6;4;1	18;15;9;6;4;1	18;15;9;6;4;1	ATP synthase subunit beta, mitochondrial;ATP synthase subunit beta	ATP5B	sp|P06576|ATPB_HUMAN ATP synthase subunit beta, mitochondrial OS=Homo sapiens OX=9606 GN=ATP5F1B PE=1 SV=3;tr|H0YH81|H0YH81_HUMAN ATP synthase subunit beta (Fragment) OS=Homo sapiens OX=9606 GN=ATP5F1B PE=1 SV=1;tr|F8W079|F8W079_HUMAN ATP synthase subunit	6	18	18	18	17	14	11	0	0	0	17	14	11	0	0	0	17	14	11	0	0	0	50.9	50.9	50.9	56.559	529	529;362;284;270;133;525	1	63	0	323.31	By MS/MS	By MS/MS	By MS/MS				1.0055	1.0336	21.797	61
Q01518;Q5T0R7;Q5T0R6;Q5T0R5;Q5T0R4;Q5T0R3;Q5T0R2;Q5T0R1;Q5T0R9;Q5T0R8;Q5T0S3	Q01518;Q5T0R7;Q5T0R6;Q5T0R5;Q5T0R4;Q5T0R3;Q5T0R2;Q5T0R1;Q5T0R9	5;3;3;3;3;3;3;3;3;1;1	5;3;3;3;3;3;3;3;3;1;1	5;3;3;3;3;3;3;3;3;1;1	Adenylyl cyclase-associated protein 1;Adenylyl cyclase-associated protein	CAP1	sp|Q01518|CAP1_HUMAN Adenylyl cyclase-associated protein 1 OS=Homo sapiens OX=9606 GN=CAP1 PE=1 SV=5;tr|Q5T0R7|Q5T0R7_HUMAN Adenylyl cyclase-associated protein 1 (Fragment) OS=Homo sapiens OX=9606 GN=CAP1 PE=1 SV=1;tr|Q5T0R6|Q5T0R6_HUMAN Adenylyl cyclase-a	11	5	5	5	4	4	4	0	0	1	4	4	4	0	0	1	4	4	4	0	0	1	16.8	16.8	16.8	51.901	475	475;174;176;179;201;203;208;215;262;58;145	1	15	0	147.23	By MS/MS	By MS/MS	By MS/MS			By MS/MS	1.0786	1.0522	10.495	15
P10809;E7ESH4;E7EXB4;C9JL25;C9JL19;C9JCQ4	P10809	13;4;3;2;1;1	13;4;3;2;1;1	13;4;3;2;1;1	60 kDa heat shock protein, mitochondrial	HSPD1	sp|P10809|CH60_HUMAN 60 kDa heat shock protein, mitochondrial OS=Homo sapiens OX=9606 GN=HSPD1 PE=1 SV=2	6	13	13	13	13	8	2	0	0	0	13	8	2	0	0	0	13	8	2	0	0	0	31.9	31.9	31.9	61.054	573	573;234;221;175;83;94	1	25	0	225.95	By MS/MS	By MS/MS	By MS/MS				0.75812	0.75337	22.828	21
P08238;P07900;Q14568;Q58FF8;Q58FF7;E9BPW6;E9BPW4	P08238	9;3;1;1;1;1;1	8;3;1;1;1;1;1	8;3;1;1;1;1;1	Heat shock protein HSP 90-beta	HSP90AB1	sp|P08238|HS90B_HUMAN Heat shock protein HSP 90-beta OS=Homo sapiens OX=9606 GN=HSP90AB1 PE=1 SV=4	7	9	8	8	6	9	3	0	0	0	5	8	3	0	0	0	5	8	3	0	0	0	17.4	15.5	15.5	83.263	724	724;732;343;381;597;699;700	1	17	0	195.06	By MS/MS	By MS/MS	By MS/MS				1.3472	1.19	34.626	16
P23396;E9PPU1;H0YEU2;E9PL09;E9PQ96;E9PJH4;F2Z2S8;H0YF32;E9PK82;H0YCJ7;H0YES8;E9PQX2;E9PSF4	P23396;E9PPU1;H0YEU2;E9PL09;E9PQ96;E9PJH4;F2Z2S8;H0YF32;E9PK82;H0YCJ7	3;3;3;3;2;2;2;2;2;2;1;1;1	3;3;3;3;2;2;2;2;2;2;1;1;1	3;3;3;3;2;2;2;2;2;2;1;1;1	40S ribosomal protein S3	RPS3	sp|P23396|RS3_HUMAN 40S ribosomal protein S3 OS=Homo sapiens OX=9606 GN=RPS3 PE=1 SV=2;tr|E9PPU1|E9PPU1_HUMAN 40S ribosomal protein S3 OS=Homo sapiens OX=9606 GN=RPS3 PE=1 SV=1;tr|H0YEU2|H0YEU2_HUMAN 40S ribosomal protein S3 (Fragment) OS=Homo sapiens OX=9	13	3	3	3	3	0	2	0	0	0	3	0	2	0	0	0	3	0	2	0	0	0	14.4	14.4	14.4	26.688	243	243;158;171;231;91;115;117;123;128;135;33;44;103	1	5	0	26.375	By MS/MS		By MS/MS				1.0399	1.127	63.732	5
[truncated: 121 more columns]

## Sheet:  Most modulated (p<0.2) 
Protein.IDs	Majority.protein.IDs	Peptide.counts..all.	Peptide.counts..razor.unique.	Peptide.counts..unique.	Protein.names	Gene.names	Fasta.headers	Number.of.proteins	Peptides	Razor...unique.peptides	Unique.peptides	Peptides.C1	Peptides.C2	Peptides.C3	Peptides.N1	Peptides.N2	Peptides.N3	Razor...unique.peptides.C1	Razor...unique.peptides.C2	Razor...unique.peptides.C3	Razor...unique.peptides.N1	Razor...unique.peptides.N2	Razor...unique.peptides.N3	Unique.peptides.C1	Unique.peptides.C2	Unique.peptides.C3	Unique.peptides.N1	Unique.peptides.N2	Unique.peptides.N3	Sequence.coverage....	Unique...razor.sequence.coverage....	Unique.sequence.coverage....	Mol..weight..kDa.	Sequence.length	Sequence.lengths	Fraction.average	Fraction.1	Q.value	Score	Identification.type.C1	Identification.type.C2	Identification.type.C3	Identification.type.N1	Identification.type.N2	Identification.type.N3	Ratio.H.L	Ratio.H.L.normalized	Ratio.H.L.variability....	Ratio.H.L.count
Q01469	Q01469	1	1	1	Fatty acid-binding protein, epidermal	FABP5	sp|Q01469|FABP5_HUMAN Fatty acid-binding protein 5 OS=Homo sapiens OX=9606 GN=FABP5 PE=1 SV=3	1	1	1	1	1	1	0	0	0	0	1	1	0	0	0	0	1	1	0	0	0	0	6.7	6.7	6.7	15.164	135	135	1	4	0	9.9725	By MS/MS	By MS/MS					0.16464	0.15767	41.049	4
A0A0U1RR32;Q9BTM1;Q99878;P0C0S8;Q96KK5;A0A0U1RRH7;P20671;Q6FI13;Q16777;Q93077;Q7L7L0;P04908;H0YFX9;P16104;A0A3B3IS11;C9J0D1;P0C0S5;Q96QV6;Q71UI9;Q8IUE6;C9J386	A0A0U1RR32;Q9BTM1;Q99878;P0C0S8;Q96KK5;A0A0U1RRH7;P20671;Q6FI13;Q16777;Q93077;Q7L7L0;P04908;H0YFX9;P16104;A0A3B3IS11	5;5;5;5;5;5;5;4;4;4;4;4;4;3;3;2;2;2;2;2;1	5;5;5;5;5;5;5;4;4;4;4;4;4;3;3;2;2;2;2;2;1	5;5;5;5;5;5;5;4;4;4;4;4;4;3;3;2;2;2;2;2;1	Histone H2A.J;Histone H2A type 1-J;Histone H2A type 1;Histone H2A type 1-H;Histone H2A type 1-D;Histone H2A type 2-A;Histone H2A type 2-C;Histone H2A type 1-C;Histone H2A type 3;Histone H2A type 1-B/E;Histone H2A;Histone H2AX	H2AFJ;HIST1H2AJ;HIST1H2AG;HIST1H2AH;HIST1H2AD;HIST2H2AA3;HIST2H2AC;HIST1H2AC;HIST3H2A;HIST1H2AB;H2AFX	tr|A0A0U1RR32|A0A0U1RR32_HUMAN Histone H2A OS=Homo sapiens OX=9606 GN=hCG_2039566 PE=3 SV=1;sp|Q9BTM1|H2AJ_HUMAN Histone H2A.J OS=Homo sapiens OX=9606 GN=H2AFJ PE=1 SV=1;sp|Q99878|H2A1J_HUMAN Histone H2A type 1-J OS=Homo sapiens OX=9606 GN=HIST1H2AJ PE=1 S	21	5	5	5	4	3	3	0	0	0	4	3	3	0	0	0	4	3	3	0	0	0	44.4	44.4	44.4	18.481	169	169;129;128;130;128;170;130;130;129;130;130;130;92;143;140;122;128;131;128;130;76	1	10	0	117.61	By MS/MS	By MS/MS	By MS/MS				0.28554	0.25547	62.564	8
P0CG48;P0CG47;Q96C32;Q5PY61;J3QKN0;F5GXK7;F5H747;F5H388;B4DV12;F5H265;F5H2Z3;F5H6Q2;J3QTR3;J3QS39;F5GYU3;P62987;P62979;E9BMW6;F5GZ39;M0R2S1;M0R1M6;Q49A90;A0A2R8Y422;M0R1V7;J3QSA3	P0CG48;P0CG47;Q96C32;Q5PY61;J3QKN0;F5GXK7;F5H747;F5H388;B4DV12;F5H265;F5H2Z3;F5H6Q2;J3QTR3;J3QS39;F5GYU3;P62987;P62979;E9BMW6;F5GZ39;M0R2S1;M0R1M6;Q49A90;A0A2R8Y422;M0R1V7;J3QSA3	2;2;2;2;2;2;2;2;2;2;2;2;2;2;2;2;2;1;1;1;1;1;1;1;1	2;2;2;2;2;2;2;2;2;2;2;2;2;2;2;2;2;1;1;1;1;1;1;1;1	2;2;2;2;2;2;2;2;2;2;2;2;2;2;2;2;2;1;1;1;1;1;1;1;1	Polyubiquitin-C;Ubiquitin;Polyubiquitin-B;Ubiquitin;Ubiquitin-60S ribosomal protein L40;Ubiquitin;60S ribosomal protein L40;Ubiquitin-40S ribosomal protein S27a;Ubiquitin;40S ribosomal protein S27a	UBC;UBB;RPS27A;UBA52	sp|P0CG48|UBC_HUMAN Polyubiquitin-C OS=Homo sapiens OX=9606 GN=UBC PE=1 SV=3;sp|P0CG47|UBB_HUMAN Polyubiquitin-B OS=Homo sapiens OX=9606 GN=UBB PE=1 SV=1;tr|Q96C32|Q96C32_HUMAN Polyubiquitin-C OS=Homo sapiens OX=9606 GN=UBC PE=1 SV=1;tr|Q5PY61|Q5PY61_HUMAN	25	2	2	2	2	2	2	0	1	0	2	2	2	0	1	0	2	2	2	0	1	0	32.8	32.8	32.8	77.038	685	685;229;305;229;206;169;160;155;153;149;136;122;106;93;134;128;156;128;61;138;114;95;156;63;43	1	8	0	184.71	By MS/MS	By MS/MS	By MS/MS		By MS/MS		0.64451	0.58007	5.7692	8
Q06830;A0A0A0MSI0;A0A0A0MRQ5;P32119;Q13162;H7C3T4	Q06830;A0A0A0MSI0;A0A0A0MRQ5	4;4;2;1;1;1	4;4;2;1;1;1	4;4;2;1;1;1	Peroxiredoxin-1	PRDX1	sp|Q06830|PRDX1_HUMAN Peroxiredoxin-1 OS=Homo sapiens OX=9606 GN=PRDX1 PE=1 SV=1;tr|A0A0A0MSI0|A0A0A0MSI0_HUMAN Peroxiredoxin-1 (Fragment) OS=Homo sapiens OX=9606 GN=PRDX1 PE=1 SV=1;tr|A0A0A0MRQ5|A0A0A0MRQ5_HUMAN Peroxiredoxin-1 OS=Homo sapiens OX=9606 GN=	6	4	4	4	2	3	1	0	0	0	2	3	1	0	0	0	2	3	1	0	0	0	20.6	20.6	20.6	22.11	199	199;171;97;198;271;161	1	8	0	30.212	By MS/MS	By MS/MS	By MS/MS				0.48955	0.42012	19.695	8
P21796;C9JI87	P21796;C9JI87	4;3	4;3	4;3	Voltage-dependent anion-selective channel protein 1	VDAC1	sp|P21796|VDAC1_HUMAN Voltage-dependent anion-selective channel protein 1 OS=Homo sapiens OX=9606 GN=VDAC1 PE=1 SV=2;tr|C9JI87|C9JI87_HUMAN Voltage-dependent anion-selective channel protein 1 (Fragment) OS=Homo sapiens OX=9606 GN=VDAC1 PE=1 SV=6	2	4	4	4	4	2	0	0	0	0	4	2	0	0	0	0	4	2	0	0	0	0	14.8	14.8	14.8	30.772	283	283;183	1	6	0	23.787	By MS/MS	By MS/MS					0.61497	0.64322	26.348	6
P0DMV8;A0A0G2JIW1;P0DMV9;V9GZ37	P0DMV8;A0A0G2JIW1;P0DMV9	5;5;5;1	2;2;2;0	1;1;1;0	Heat shock 70 kDa protein 1A;Heat shock 70 kDa protein 1B	HSPA1A;HSPA1B	sp|P0DMV8|HS71A_HUMAN Heat shock 70 kDa protein 1A OS=Homo sapiens OX=9606 GN=HSPA1A PE=1 SV=1;tr|A0A0G2JIW1|A0A0G2JIW1_HUMAN Heat shock 70 kDa protein 1B OS=Homo sapiens OX=9606 GN=HSPA1B PE=1 SV=1;sp|P0DMV9|HS71B_HUMAN Heat shock 70 kDa protein 1B OS=Hom	4	5	2	1	5	5	2	0	0	0	2	2	0	0	0	0	1	1	0	0	0	0	10.1	4.2	2.3	70.051	641	641;642;641;476	1	6	0	17.989	By MS/MS	By MS/MS	By matching				0.66853	0.58081	12.501	6
P11142;E9PKE3;E9PN89;E9PNE6;A8K7Q2;E9PLF4;E9PQQ4;E9PQK7;E9PK54;P54652;E9PPY6;E9PN25;E9PI65;E9PS65;E9PM13	P11142;E9PKE3;E9PN89;E9PNE6	25;24;18;15;12;11;10;10;10;9;8;7;7;3;2	24;23;17;15;12;10;10;10;10;8;8;7;6;3;2	21;20;16;12;10;9;9;9;9;5;7;6;5;2;1	Heat shock cognate 71 kDa protein	HSPA8	sp|P11142|HSP7C_HUMAN Heat shock cognate 71 kDa protein OS=Homo sapiens OX=9606 GN=HSPA8 PE=1 SV=1;tr|E9PKE3|E9PKE3_HUMAN Heat shock cognate 71 kDa protein OS=Homo sapiens OX=9606 GN=HSPA8 PE=1 SV=1;tr|E9PN89|E9PN89_HUMAN Heat shock cognate 71 kDa protein	15	25	24	21	22	24	16	1	2	1	21	23	15	0	1	0	18	20	13	0	0	0	40.7	40.7	35.9	70.897	646	646;627;312;500;410;187;171;178;183;639;137;132;168;223;150	1	103	0	323.31	By MS/MS	By MS/MS	By MS/MS	By matching	By matching	By matching	0.66939	0.66035	15.202	100
P17066;P48741	P17066	5;2	2;1	1;1	Heat shock 70 kDa protein 6	HSPA6	sp|P17066|HSP76_HUMAN Heat shock 70 kDa protein 6 OS=Homo sapiens OX=9606 GN=HSPA6 PE=1 SV=2	2	5	2	1	5	5	4	0	1	0	2	2	2	0	0	0	1	1	1	0	0	0	9	4.2	1.7	71.027	643	643;367	1	6	0	89.876	By MS/MS	By MS/MS	By MS/MS		By matching		0.75715	0.74466	12.045	6
P11021	P11021	27	27	23	78 kDa glucose-regulated protein	HSPA5	sp|P11021|BIP_HUMAN Endoplasmic reticulum chaperone BiP OS=Homo sapiens OX=9606 GN=HSPA5 PE=1 SV=2	1	27	27	23	26	24	20	1	1	1	26	24	20	1	1	1	22	20	17	0	0	0	45.3	45.3	43.6	72.332	654	654	1	131	0	323.31	By MS/MS	By MS/MS	By MS/MS	By MS/MS	By MS/MS	By MS/MS	0.76183	0.80006	12.269	124
P14625;Q96GW1;A0A1W2PRR1;F8W026;H0YIV0	P14625	12;4;4;2;2	12;4;4;2;2	11;3;3;1;2	Endoplasmin	HSP90B1	sp|P14625|ENPL_HUMAN Endoplasmin OS=Homo sapiens OX=9606 GN=HSP90B1 PE=1 SV=1	5	12	12	11	12	7	0	0	0	0	12	7	0	0	0	0	11	6	0	0	0	0	16.6	16.6	14.8	92.468	803	803;315;315;48;147	1	25	0	323.31	By MS/MS	By MS/MS					0.86808	0.92923	18.871	25
P15144;H0YMC1	P15144	9;1	9;1	9;1	Aminopeptidase N	ANPEP	sp|P15144|AMPN_HUMAN Aminopeptidase N OS=Homo sapiens OX=9606 GN=ANPEP PE=1 SV=4	2	9	9	9	9	3	0	0	0	0	9	3	0	0	0	0	9	3	0	0	0	0	11.4	11.4	11.4	109.54	967	967;122	1	14	0	163.98	By MS/MS	By MS/MS					0.91921	0.98697	13.725	14
P38646;D6RJI2;A0A3B3ITI4;D6RA73;H0Y8S0;H0YBG6;A0A3B3ITN1	P38646	21;6;6;4;2;2;1	21;6;6;4;2;2;1	21;6;6;4;2;2;1	Stress-70 protein, mitochondrial	HSPA9	sp|P38646|GRP75_HUMAN Stress-70 protein, mitochondrial OS=Homo sapiens OX=9606 GN=HSPA9 PE=1 SV=2	7	21	21	21	17	20	18	0	0	0	17	20	18	0	0	0	17	20	18	0	0	0	42.6	42.6	42.6	73.68	679	679;95;180;62;102;163;43	1	70	0	323.31	By MS/MS	By MS/MS	By MS/MS				1.264	1.2917	9.1518	69
Q9UL18;Q5TA58;Q9HCK5;A0A0U1RQZ8	Q9UL18;Q5TA58	11;9;2;1	8;6;1;1	6;4;0;1	Protein argonaute-1;Protein argonaute	AGO1	sp|Q9UL18|AGO1_HUMAN Protein argonaute-1 OS=Homo sapiens OX=9606 GN=AGO1 PE=1 SV=3;tr|Q5TA58|Q5TA58_HUMAN Protein argonaute-1 OS=Homo sapiens OX=9606 GN=AGO1 PE=1 SV=1	4	11	8	6	5	10	5	0	0	0	3	7	3	0	0	0	3	5	3	0	0	0	17.4	13.8	10.9	97.213	857	857;782;861;133	1	14	0	147.9	By MS/MS	By MS/MS	By MS/MS				1.7671	1.71	20.005	13
P26641;E9BQ94;E9B9Y8	P26641	10;1;1	10;1;1	10;1;1	Elongation factor 1-gamma	EEF1G	sp|P26641|EF1G_HUMAN Elongation factor 1-gamma OS=Homo sapiens OX=9606 GN=EEF1G PE=1 SV=3	3	10	10	10	7	9	7	0	0	0	7	9	7	0	0	0	7	9	7	0	0	0	22.7	22.7	22.7	50.118	437	437;220;450	1	30	0	323.31	By MS/MS	By MS/MS	By MS/MS				1.5886	1.5743	15.798	30
Q9UKV8;E5RJY2	Q9UKV8	16;1	16;1	12;1	Protein argonaute-2	AGO2	sp|Q9UKV8|AGO2_HUMAN Protein argonaute-2 OS=Homo sapiens OX=9606 GN=AGO2 PE=1 SV=3	2	16	16	12	13	13	10	0	0	0	13	13	10	0	0	0	10	9	8	0	0	0	24.3	24.3	18.7	97.207	859	859;36	1	55	0	323.31	By MS/MS	By MS/MS	By MS/MS				1.3512	1.4193	22.448	54
O43813;F8WDS9;E9PHS0	O43813;F8WDS9;E9PHS0	2;2;2	2;2;2	2;2;2	LanC-like protein 1	LANCL1	sp|O43813|LANC1_HUMAN Glutathione S-transferase LANCL1 OS=Homo sapiens OX=9606 GN=LANCL1 PE=1 SV=1;tr|F8WDS9|F8WDS9_HUMAN Glutathione S-transferase LANCL1 OS=Homo sapiens OX=9606 GN=LANCL1 PE=1 SV=1;tr|E9PHS0|E9PHS0_HUMAN Glutathione S-transferase LANCL1 (	3	2	2	2	1	2	1	0	0	0	1	2	1	0	0	0	1	2	1	0	0	0	5	5	5	45.283	399	399;82;196	1	6	0	69.879	By MS/MS	By MS/MS	By MS/MS				1.986	1.9047	1.0942	6
Q9HAV7	Q9HAV7	10	10	10	GrpE protein homolog 1, mitochondrial	GRPEL1	sp|Q9HAV7|GRPE1_HUMAN GrpE protein homolog 1, mitochondrial OS=Homo sapiens OX=9606 GN=GRPEL1 PE=1 SV=2	1	10	10	10	7	10	7	0	0	0	7	10	7	0	0	0	7	10	7	0	0	0	50.7	50.7	50.7	24.279	217	217	1	34	0	310.87	By MS/MS	By MS/MS	By MS/MS				2.5172	2.5763	54.647	33
P27797;K7EJB9	P27797;K7EJB9	3;2	3;2	3;2	Calreticulin	CALR	sp|P27797|CALR_HUMAN Calreticulin OS=Homo sapiens OX=9606 GN=CALR PE=1 SV=1;tr|K7EJB9|K7EJB9_HUMAN Calreticulin (Fragment) OS=Homo sapiens OX=9606 GN=CALR PE=1 SV=1	2	3	3	3	3	3	0	0	0	0	3	3	0	0	0	0	3	3	0	0	0	0	10.8	10.8	10.8	48.141	417	417;247	1	6	0	38.519	By MS/MS	By MS/MS					0.80794	0.7773	11.919	6
P23284	P23284	3	3	3	Peptidyl-prolyl cis-trans isomerase B	PPIB	sp|P23284|PPIB_HUMAN Peptidyl-prolyl cis-trans isomerase B OS=Homo sapiens OX=9606 GN=PPIB PE=1 SV=2	1	3	3	3	3	1	0	0	0	0	3	1	0	0	0	0	3	1	0	0	0	0	18.5	18.5	18.5	23.742	216	216	1	6	0	143.74	By MS/MS	By MS/MS					0.82662	0.84361	11.796	6
P07437;Q5JP53;Q5ST81	P07437;Q5JP53;Q5ST81	7;7;5	7;7;5	2;2;1	Tubulin beta chain	TUBB	sp|P07437|TBB5_HUMAN Tubulin beta chain OS=Homo sapiens OX=9606 GN=TUBB PE=1 SV=2;tr|Q5JP53|Q5JP53_HUMAN Tubulin beta chain OS=Homo sapiens OX=9606 GN=TUBB PE=1 SV=1;tr|Q5ST81|Q5ST81_HUMAN Tubulin beta chain OS=Homo sapiens OX=9606 GN=TUBB PE=1 SV=1	3	7	7	2	2	7	2	0	0	0	2	7	2	0	0	0	1	2	0	0	0	0	21.4	21.4	6.1	49.67	444	444;426;372	1	13	0	74.115	By MS/MS	By MS/MS	By MS/MS				2.2347	1.7234	24.051	13
Q9UNE7;H3BTA3;H3BS86;H3BUD0	Q9UNE7;H3BTA3	6;3;2;1	6;3;2;1	6;3;2;1	E3 ubiquitin-protein ligase CHIP	STUB1	sp|Q9UNE7|CHIP_HUMAN E3 ubiquitin-protein ligase CHIP OS=Homo sapiens OX=9606 GN=STUB1 PE=1 SV=2;tr|H3BTA3|H3BTA3_HUMAN E3 ubiquitin-protein ligase CHIP (Fragment) OS=Homo sapiens OX=9606 GN=STUB1 PE=1 SV=1	4	6	6	6	6	6	2	0	0	0	6	6	2	0	0	0	6	6	2	0	0	0	21.5	21.5	21.5	34.856	303	303;157;213;185	1	17	0	58.715	By MS/MS	By MS/MS	By MS/MS				1.1377	1.1235	3.8345	17
P30101	P30101	5	5	5	Protein disulfide-isomerase A3	PDIA3	sp|P30101|PDIA3_HUMAN Protein disulfide-isomerase A3 OS=Homo sapiens OX=9606 GN=PDIA3 PE=1 SV=4	1	5	5	5	5	4	0	0	0	0	5	4	0	0	0	0	5	4	0	0	0	0	11.7	11.7	11.7	56.782	505	505	1	13	0	276.63	By MS/MS	By MS/MS					0.8882	0.87386	12.125	12
P24534;F8WF65;F2Z2G2;C9JZW3	P24534	3;1;1;1	3;1;1;1	3;1;1;1	Elongation factor 1-beta	EEF1B2	sp|P24534|EF1B_HUMAN Elongation factor 1-beta OS=Homo sapiens OX=9606 GN=EEF1B2 PE=1 SV=3	4	3	3	3	3	3	3	0	0	0	3	3	3	0	0	0	3	3	3	0	0	0	16.4	16.4	16.4	24.763	225	225;29;68;123	1	14	0	239.87	By MS/MS	By MS/MS	By MS/MS				1.4381	1.4606	5.4099	14
P51659;A0A2R8YD50;E7ER27;E7EWE5;A0A2R8YDT8;A0A2R8YF45;E7EPL9;A0A2R8Y7L2;G5E9S2;E7ET17	P51659;A0A2R8YD50;E7ER27;E7EWE5;A0A2R8YDT8;A0A2R8YF45	5;5;4;4;3;3;2;2;2;2	5;5;4;4;3;3;2;2;2;2	5;5;4;4;3;3;2;2;2;2	Peroxisomal multifunctional enzyme type 2;(3R)-hydroxyacyl-CoA dehydrogenase;Enoyl-CoA hydratase 2	HSD17B4	sp|P51659|DHB4_HUMAN Peroxisomal multifunctional enzyme type 2 OS=Homo sapiens OX=9606 GN=HSD17B4 PE=1 SV=3;tr|A0A2R8YD50|A0A2R8YD50_HUMAN Peroxisomal multifunctional enzyme type 2 OS=Homo sapiens OX=9606 GN=HSD17B4 PE=1 SV=1;tr|E7ER27|E7ER27_HUMAN Peroxis	10	5	5	5	5	3	0	0	0	0	5	3	0	0	0	0	5	3	0	0	0	0	10.6	10.6	10.6	79.685	736	736;711;500;712;166;172;474;589;596;599	1	10	0	73.879	By MS/MS	By MS/MS					1.1544	1.1382	33.497	10
P33778;Q99880;U3KQK0;P06899;P57053;Q99879;Q8N257;P23527;Q5QNW6;Q16778;O60814;Q99877;P58876;P62807;Q93079;Q96A08;A0A2R8Y619	P33778;Q99880;U3KQK0;P06899;P57053;Q99879;Q8N257;P23527;Q5QNW6;Q16778;O60814;Q99877;P58876;P62807;Q93079;Q96A08;A0A2R8Y619	2;2;2;2;2;2;2;2;2;2;2;2;2;2;2;1;1	2;2;2;2;2;2;2;2;2;2;2;2;2;2;2;1;1	2;2;2;2;2;2;2;2;2;2;2;2;2;2;2;1;1	Histone H2B type 1-B;Histone H2B type 1-L;Histone H2B;Histone H2B type 1-J;Histone H2B type F-S;Histone H2B type 1-M;Histone H2B type 3-B;Histone H2B type 1-O;Histone H2B type 2-F;Histone H2B type 2-E;Histone H2B type 1-K;Histone H2B type 1-N;Histone H2B type 1-D;Histone H2B type 1-C/E/F/G/I;Histone H2B type 1-H;Histone H2B type 1-A	HIST1H2BB;HIST1H2BL;HIST1H2BN;HIST1H2BJ;H2BFS;HIST1H2BM;HIST3H2BB;HIST1H2BO;HIST2H2BF;HIST2H2BE;HIST1H2BK;HIST1H2BD;HIST1H2BC;HIST1H2BH;HIST1H2BA	sp|P33778|H2B1B_HUMAN Histone H2B type 1-B OS=Homo sapiens OX=9606 GN=HIST1H2BB PE=1 SV=2;sp|Q99880|H2B1L_HUMAN Histone H2B type 1-L OS=Homo sapiens OX=9606 GN=HIST1H2BL PE=1 SV=3;tr|U3KQK0|U3KQK0_HUMAN Histone H2B OS=Homo sapiens OX=9606 GN=HIST1H2BN PE=1	17	2	2	2	2	2	0	0	0	0	2	2	0	0	0	0	2	2	0	0	0	0	19	19	19	13.95	126	126;126;166;126;126;126;126;126;126;126;126;126;126;126;126;127;122	1	5	0	30.069	By MS/MS	By MS/MS					0.45648	0.47881	49.828	5
P62820;Q92928;E9PLD0;Q9H0U4;E7END7;H0YMN7;G3V196;H0YLJ8;H0YNE9;E9BIZ5;A0A2R8YDI9;A0A2R8YFB8;P59190;P51153;P61026;Q92930;H0YL94	P62820;Q92928;E9PLD0;Q9H0U4;E7END7;H0YMN7;G3V196;H0YLJ8;H0YNE9;E9BIZ5;A0A2R8YDI9;A0A2R8YFB8;P59190;P51153;P61026;Q92930;H0YL94	2;2;2;2;2;1;1;1;1;1;1;1;1;1;1;1;1	2;2;2;2;2;1;1;1;1;1;1;1;1;1;1;1;1	1;1;1;1;1;0;0;0;0;0;0;0;0;0;0;0;0	Ras-related protein Rab-1A;Putative Ras-related protein Rab-1C;Ras-related protein Rab-1B;Ras-related protein Rab-15;Ras-related protein Rab-13;Ras-related protein Rab-10;Ras-related protein Rab-8B	RAB1A;RAB1C;RAB1B;RAB8B;RAB15;RAB13;RAB10	sp|P62820|RAB1A_HUMAN Ras-related protein Rab-1A OS=Homo sapiens OX=9606 GN=RAB1A PE=1 SV=3;sp|Q92928|RAB1C_HUMAN Putative Ras-related protein Rab-1C OS=Homo sapiens OX=9606 GN=RAB1C PE=5 SV=2;tr|E9PLD0|E9PLD0_HUMAN Ras-related protein Rab-1B OS=Homo sapie	17	2	2	1	2	2	0	0	0	0	2	2	0	0	0	0	1	1	0	0	0	0	13.2	13.2	7.8	22.677	205	205;201;169;201;173;92;237;47;188;200;44;246;212;203;200;207;48	1	6	0	83.516	By MS/MS	By MS/MS					1.8049	1.5681	2.0558	6
P04406;E7EUT5	P04406;E7EUT5	4;3	4;3	4;3	Glyceraldehyde-3-phosphate dehydrogenase	GAPDH	sp|P04406|G3P_HUMAN Glyceraldehyde-3-phosphate dehydrogenase OS=Homo sapiens OX=9606 GN=GAPDH PE=1 SV=3;tr|E7EUT5|E7EUT5_HUMAN Glyceraldehyde-3-phosphate dehydrogenase OS=Homo sapiens OX=9606 GN=GAPDH PE=1 SV=1	2	4	4	4	3	2	1	2	0	0	3	2	1	2	0	0	3	2	1	2	0	0	21.2	21.2	21.2	36.053	335	335;260	1	9	0	24.837	By MS/MS	By MS/MS	By MS/MS	By MS/MS			0.60112	0.64888	61.719	7
P50897;A0A2C9F2P4;A0A286YFF7;E9PSE5;E9PK48;E9PIA8;Q5T0S4;A0A286YFE3;A0A286YFL8	P50897;A0A2C9F2P4;A0A286YFF7;E9PSE5;E9PK48;E9PIA8;Q5T0S4;A0A286YFE3;A0A286YFL8	2;2;2;1;1;1;1;1;1	2;2;2;1;1;1;1;1;1	2;2;2;1;1;1;1;1;1	Palmitoyl-protein thioesterase 1	PPT1	sp|P50897|PPT1_HUMAN Palmitoyl-protein thioesterase 1 OS=Homo sapiens OX=9606 GN=PPT1 PE=1 SV=1;tr|A0A2C9F2P4|A0A2C9F2P4_HUMAN Palmitoyl-protein thioesterase 1 OS=Homo sapiens OX=9606 GN=PPT1 PE=1 SV=1;tr|A0A286YFF7|A0A286YFF7_HUMAN Palmitoyl-protein thioe	9	2	2	2	2	2	1	0	0	0	2	2	1	0	0	0	2	2	1	0	0	0	10.8	10.8	10.8	34.193	306	306;305;335;87;148;208;282;301;323	1	9	0	110.51	By MS/MS	By MS/MS	By matching				0.80905	0.80761	0.5852	9
P68104;Q5VTE0;Q05639;A0A087WVQ9;A0A2U3TZH3;A0A087WV01;A0A2R8Y488;A6PW80;Q5JR01;A0A2R8Y660;A0A2R8YDN5;A0A0R4J963	P68104;Q5VTE0;Q05639;A0A087WVQ9;A0A2U3TZH3;A0A087WV01	9;9;7;7;7;6;4;3;3;3;2;2	9;9;7;7;7;6;4;3;3;3;2;2	9;9;7;7;7;6;4;3;3;3;2;2	Elongation factor 1-alpha 1;Putative elongation factor 1-alpha-like 3;Elongation factor 1-alpha 2;Elongation factor 1-alpha	EEF1A1;EEF1A1P5;EEF1A2	sp|P68104|EF1A1_HUMAN Elongation factor 1-alpha 1 OS=Homo sapiens OX=9606 GN=EEF1A1 PE=1 SV=1;sp|Q5VTE0|EF1A3_HUMAN Putative elongation factor 1-alpha-like 3 OS=Homo sapiens OX=9606 GN=EEF1A1P5 PE=5 SV=1;sp|Q05639|EF1A2_HUMAN Elongation factor 1-alpha 2 OS	12	9	9	9	9	7	6	0	1	1	9	7	6	0	1	1	9	7	6	0	1	1	23.6	23.6	23.6	50.14	462	462;462;463;441;496;426;173;106;145;152;106;449	1	35	0	323.31	By MS/MS	By MS/MS	By MS/MS		By MS/MS	By matching	1.3875	1.4807	12.174	35
Q15084	Q15084	5	5	5	Protein disulfide-isomerase A6	PDIA6	sp|Q15084|PDIA6_HUMAN Protein disulfide-isomerase A6 OS=Homo sapiens OX=9606 GN=PDIA6 PE=1 SV=1	1	5	5	5	5	2	0	0	0	0	5	2	0	0	0	0	5	2	0	0	0	0	18.4	18.4	18.4	48.121	440	440	1	10	0	206.46	By MS/MS	By MS/MS					0.86732	0.86607	12.244	10
P11279	P11279	2	2	2	Lysosome-associated membrane glycoprotein 1	LAMP1	sp|P11279|LAMP1_HUMAN Lysosome-associated membrane glycoprotein 1 OS=Homo sapiens OX=9606 GN=LAMP1 PE=1 SV=3	1	2	2	2	2	2	0	0	0	0	2	2	0	0	0	0	2	2	0	0	0	0	6.5	6.5	6.5	44.882	417	417	1	4	0	20.568	By MS/MS	By MS/MS					0.92081	0.92141	1.9336	4
P51149;C9J592;C9IZZ0;C9J8S3	P51149;C9J592;C9IZZ0;C9J8S3	2;2;1;1	2;2;1;1	2;2;1;1	Ras-related protein Rab-7a	RAB7A	sp|P51149|RAB7A_HUMAN Ras-related protein Rab-7a OS=Homo sapiens OX=9606 GN=RAB7A PE=1 SV=1;tr|C9J592|C9J592_HUMAN Ras-related protein Rab-7a (Fragment) OS=Homo sapiens OX=9606 GN=RAB7A PE=1 SV=1;tr|C9IZZ0|C9IZZ0_HUMAN Ras-related protein Rab-7a (Fragment)	4	2	2	2	2	2	0	0	0	0	2	2	0	0	0	0	2	2	0	0	0	0	11.1	11.1	11.1	23.489	207	207;150;116;160	1	4	0	18.838	By MS/MS	By MS/MS					1.5085	1.32	7.3393	4
P04843;B7Z4L4;F8WF32	P04843;B7Z4L4	6;4;2	6;4;2	6;4;2	Dolichyl-diphosphooligosaccharide--protein glycosyltransferase subunit 1	RPN1	sp|P04843|RPN1_HUMAN Dolichyl-diphosphooligosaccharide--protein glycosyltransferase subunit 1 OS=Homo sapiens OX=9606 GN=RPN1 PE=1 SV=1;tr|B7Z4L4|B7Z4L4_HUMAN Dolichyl-diphosphooligosaccharide--protein glycosyltransferase subunit 1 OS=Homo sapiens OX=9606	3	6	6	6	6	4	1	0	0	0	6	4	1	0	0	0	6	4	1	0	0	0	14	14	14	68.569	607	607;435;121	1	15	0	79.871	By MS/MS	By MS/MS	By MS/MS				1.3395	1.1737	12.55	14
P15153;B1AH77;B1AH80;B1AH78;P63000;P60763;J3KSC4;J3QLK0	P15153;B1AH77;B1AH80;B1AH78	3;3;3;2;1;1;1;1	3;3;3;2;1;1;1;1	3;3;3;2;1;1;1;1	Ras-related C3 botulinum toxin substrate 2	RAC2	sp|P15153|RAC2_HUMAN Ras-related C3 botulinum toxin substrate 2 OS=Homo sapiens OX=9606 GN=RAC2 PE=1 SV=1;tr|B1AH77|B1AH77_HUMAN Ras-related C3 botulinum toxin substrate 2 OS=Homo sapiens OX=9606 GN=RAC2 PE=1 SV=1;tr|B1AH80|B1AH80_HUMAN Ras-related C3 botu	8	3	3	3	3	2	0	0	0	0	3	2	0	0	0	0	3	2	0	0	0	0	12	12	12	21.429	192	192;148;185;166;192;192;130;136	1	5	0	16.851	By MS/MS	By MS/MS					1.7461	1.6828	42.497	5
P57088;D6RAA6	P57088;D6RAA6	1;1	1;1	1;1	Transmembrane protein 33	TMEM33	sp|P57088|TMM33_HUMAN Transmembrane protein 33 OS=Homo sapiens OX=9606 GN=TMEM33 PE=1 SV=2;tr|D6RAA6|D6RAA6_HUMAN Transmembrane protein 33 (Fragment) OS=Homo sapiens OX=9606 GN=TMEM33 PE=1 SV=1	2	1	1	1	1	1	0	0	0	0	1	1	0	0	0	0	1	1	0	0	0	0	4.9	4.9	4.9	27.978	247	247;222	1	4	0	7.5037	By MS/MS	By MS/MS					1.3596	1.2423	26.592	4
P04844;Q5JYR4;Q5JYR7	P04844	3;1;1	3;1;1	3;1;1	Dolichyl-diphosphooligosaccharide--protein glycosyltransferase subunit 2	RPN2	sp|P04844|RPN2_HUMAN Dolichyl-diphosphooligosaccharide--protein glycosyltransferase subunit 2 OS=Homo sapiens OX=9606 GN=RPN2 PE=1 SV=3	3	3	3	3	3	2	0	0	0	0	3	2	0	0	0	0	3	2	0	0	0	0	7	7	7	69.283	631	631;166;344	1	6	0	18.324	By MS/MS	By MS/MS					1.0114	1.012	3.1086	5
P09211;A8MX94;A0A2R8Y5E5;A0A087X243;A0A087X2E9	P09211;A8MX94	4;3;1;1;1	4;3;1;1;1	4;3;1;1;1	Glutathione S-transferase P	GSTP1	sp|P09211|GSTP1_HUMAN Glutathione S-transferase P OS=Homo sapiens OX=9606 GN=GSTP1 PE=1 SV=2;tr|A8MX94|A8MX94_HUMAN Glutathione S-transferase P OS=Homo sapiens OX=9606 GN=GSTP1 PE=1 SV=1	5	4	4	4	4	4	3	0	0	0	4	4	3	0	0	0	4	4	3	0	0	0	31.4	31.4	31.4	23.356	210	210;174;58;69;79	1	19	0	323.31	By MS/MS	By MS/MS	By MS/MS				1.3552	1.1553	73.636	16
O75396;A0A087X1A9	O75396;A0A087X1A9	1;1	1;1	1;1	Vesicle-trafficking protein SEC22b	SEC22B	sp|O75396|SC22B_HUMAN Vesicle-trafficking protein SEC22b OS=Homo sapiens OX=9606 GN=SEC22B PE=1 SV=4;tr|A0A087X1A9|A0A087X1A9_HUMAN Vesicle-trafficking protein SEC22b (Fragment) OS=Homo sapiens OX=9606 GN=SEC22B PE=1 SV=1	2	1	1	1	1	1	0	0	0	0	1	1	0	0	0	0	1	1	0	0	0	0	6.5	6.5	6.5	24.593	215	215;79	1	4	0	15.521	By MS/MS	By MS/MS					1.4595	1.4116	40.983	4
P26038;P15311;P35241;A0A2R8Y7M3;E7EQR4;A0A2R8Y5S7;V9GZ54;E9PQ82;E9PNV3;A0A2R8Y5P0	P26038	16;5;5;5;5;5;3;2;2;1	16;5;5;5;5;5;3;2;2;1	16;5;5;5;5;5;3;2;2;1	Moesin	MSN	sp|P26038|MOES_HUMAN Moesin OS=Homo sapiens OX=9606 GN=MSN PE=1 SV=3	10	16	16	16	16	5	0	0	0	0	16	5	0	0	0	0	16	5	0	0	0	0	28.6	28.6	28.6	67.819	577	577;586;583;534;586;590;103;116;148;115	1	25	0	295.08	By MS/MS	By MS/MS					1.014	0.99731	25.798	23
P39656;A0A0C4DGS1;U3KQ84	P39656;A0A0C4DGS1;U3KQ84	4;4;3	4;4;3	4;4;3	Dolichyl-diphosphooligosaccharide--protein glycosyltransferase 48 kDa subunit	DDOST	sp|P39656|OST48_HUMAN Dolichyl-diphosphooligosaccharide--protein glycosyltransferase 48 kDa subunit OS=Homo sapiens OX=9606 GN=DDOST PE=1 SV=4;tr|A0A0C4DGS1|A0A0C4DGS1_HUMAN Dolichyl-diphosphooligosaccharide--protein glycosyltransferase 48 kDa subunit OS=H	3	4	4	4	4	3	1	0	0	0	4	3	1	0	0	0	4	3	1	0	0	0	9.2	9.2	9.2	50.8	456	456;439;154	1	10	0	33.943	By MS/MS	By MS/MS	By MS/MS				0.91984	0.98714	30.292	10
P25705;K7EK77;K7ERX7;K7EQH4;K7EJP1;K7ENJ4;K7ESA0;E9B8E1	P25705;K7EK77;K7ERX7	10;6;5;3;3;3;2;1	10;6;5;3;3;3;2;1	10;6;5;3;3;3;2;1	ATP synthase subunit alpha, mitochondrial	ATP5A1	sp|P25705|ATPA_HUMAN ATP synthase subunit alpha, mitochondrial OS=Homo sapiens OX=9606 GN=ATP5F1A PE=1 SV=1;tr|K7EK77|K7EK77_HUMAN ATP synthase subunit alpha, mitochondrial (Fragment) OS=Homo sapiens OX=9606 GN=ATP5F1A PE=1 SV=1;tr|K7ERX7|K7ERX7_HUMAN ATP	8	10	10	10	10	8	2	0	0	0	10	8	2	0	0	0	10	8	2	0	0	0	19.5	19.5	19.5	59.75	553	553;207;205;111;144;199;77;574	1	27	0	323.31	By MS/MS	By MS/MS	By MS/MS				1.0048	0.93407	25.849	24
P12236;P12235;V9GYG0	P12236;P12235;V9GYG0	7;6;5	2;1;1	2;1;1	ADP/ATP translocase 3;ADP/ATP translocase 3, N-terminally processed;ADP/ATP translocase 1	SLC25A6;SLC25A4	sp|P12236|ADT3_HUMAN ADP/ATP translocase 3 OS=Homo sapiens OX=9606 GN=SLC25A6 PE=1 SV=4;sp|P12235|ADT1_HUMAN ADP/ATP translocase 1 OS=Homo sapiens OX=9606 GN=SLC25A4 PE=1 SV=4;tr|V9GYG0|V9GYG0_HUMAN ADP/ATP translocase 1 OS=Homo sapiens OX=9606 GN=SLC25A4	3	7	2	2	7	6	2	0	0	1	2	2	1	0	0	1	2	2	1	0	0	1	23.5	8.1	8.1	32.866	298	298;298;208	1	6	0	17.712	By MS/MS	By MS/MS	By MS/MS			By MS/MS	0.94934	0.9671	66.658	6
P07237;H7BZ94;H0Y3Z3;I3L398;I3L312;I3NI03;I3L3U6;I3L4M2;I3L0S0;I3L3P5;I3L1Y5;I3L514	P07237;H7BZ94;H0Y3Z3	11;10;6;5;4;3;3;2;2;2;1;1	11;10;6;5;4;3;3;2;2;2;1;1	11;10;6;5;4;3;3;2;2;2;1;1	Protein disulfide-isomerase	P4HB	sp|P07237|PDIA1_HUMAN Protein disulfide-isomerase OS=Homo sapiens OX=9606 GN=P4HB PE=1 SV=3;tr|H7BZ94|H7BZ94_HUMAN Protein disulfide-isomerase OS=Homo sapiens OX=9606 GN=P4HB PE=1 SV=2;tr|H0Y3Z3|H0Y3Z3_HUMAN Protein disulfide-isomerase (Fragment) OS=Homo s	12	11	11	11	11	5	1	0	0	0	11	5	1	0	0	0	11	5	1	0	0	0	26.4	26.4	26.4	57.116	508	508;464;274;200;208;166;188;117;148;156;54;106	1	18	0	323.31	By MS/MS	By MS/MS	By matching				0.983	0.97416	13.78	18
P05107;D3DSM0;J3KNI6	P05107;D3DSM0;J3KNI6	4;4;3	4;4;3	4;4;3	Integrin beta-2;Integrin beta	ITGB2	sp|P05107|ITB2_HUMAN Integrin beta-2 OS=Homo sapiens OX=9606 GN=ITGB2 PE=1 SV=2;tr|D3DSM0|D3DSM0_HUMAN Integrin beta OS=Homo sapiens OX=9606 GN=ITGB2 PE=1 SV=1;tr|J3KNI6|J3KNI6_HUMAN Integrin beta (Fragment) OS=Homo sapiens OX=9606 GN=ITGB2 PE=1 SV=1	3	4	4	4	4	3	1	0	0	0	4	3	1	0	0	0	4	3	1	0	0	0	7	7	7	84.781	769	769;712;322	1	15	0	132.38	By MS/MS	By MS/MS	By MS/MS				0.87196	0.93784	9.4152	15
P60709;P63261;A0A2R8Y793;P68032;I3L1U9;I3L3I0;P68133;P63267;I3L4N8;P62736;A6NL76;E7EVS6;I3L3R2;A0A2R8YGF8;Q6S8J3;K7EM38;G5E9R0;A0A2R8YEA7;J3KT65;C9JZR7;Q562R1;A0A2R8YFE2;C9JUM1;B8ZZJ2;F6QUT6;C9JFL5;F8WB63;F6UVQ4;C9JTX5;Q9BYX7;P0CG39;P0CG38;E9B890;F8WCH0	P60709;P63261;A0A2R8Y793;P68032;I3L1U9;I3L3I0;P68133;P63267;I3L4N8;P62736	16;16;11;9;9;9;8;8;8;8;6;6;6;6;5;5;5;5;5;4;4;4;4;3;3;3;3;3;3;3;3;3;1;1	16;16;11;9;9;9;8;8;8;8;6;6;6;6;5;5;5;5;5;4;4;4;4;3;3;3;3;3;3;3;3;3;1;1	12;12;8;6;7;7;5;6;6;6;4;4;4;4;1;3;3;4;3;2;3;3;2;2;2;2;2;2;2;0;0;0;0;0	Actin, cytoplasmic 1;Actin, cytoplasmic 1, N-terminally processed;Actin, cytoplasmic 2;Actin, cytoplasmic 2, N-terminally processed;Actin, alpha cardiac muscle 1;Actin, alpha skeletal muscle;Actin, gamma-enteric smooth muscle;Actin, aortic smooth muscle	ACTB;ACTG1;ACTC1;ACTA1;ACTG2;ACTA2	sp|P60709|ACTB_HUMAN Actin, cytoplasmic 1 OS=Homo sapiens OX=9606 GN=ACTB PE=1 SV=1;sp|P63261|ACTG_HUMAN Actin, cytoplasmic 2 OS=Homo sapiens OX=9606 GN=ACTG1 PE=1 SV=1;tr|A0A2R8Y793|A0A2R8Y793_HUMAN Actin, cytoplasmic 1 (Fragment) OS=Homo sapiens OX=9606	34	16	16	12	16	12	9	0	2	3	16	12	9	0	2	3	12	9	7	0	1	2	64.5	64.5	51.2	41.736	375	375;375;309;377;214;214;377;376;241;377;254;163;164;165;1075;133;125;157;198;102;376;79;96;119;151;144;105;151;80;375;1038;1075;376;52	1	58	0	323.31	By MS/MS	By MS/MS	By MS/MS		By MS/MS	By MS/MS	0.91853	0.96842	16.241	53
P05141;Q9H0C2;E9BE16	P05141	7;3;1	7;3;1	2;0;0	ADP/ATP translocase 2;ADP/ATP translocase 2, N-terminally processed	SLC25A5	sp|P05141|ADT2_HUMAN ADP/ATP translocase 2 OS=Homo sapiens OX=9606 GN=SLC25A5 PE=1 SV=7	3	7	7	2	7	5	1	0	0	1	7	5	1	0	0	1	2	1	0	0	0	1	23.5	23.5	8.1	32.852	298	298;315;317	1	17	0	117	By MS/MS	By MS/MS	By MS/MS			By MS/MS	0.68826	0.73075	31.301	17
P06576;H0YH81;F8W079;F8W0P7;H0YI37;E9BHM5	P06576;H0YH81;F8W079	18;15;9;6;4;1	18;15;9;6;4;1	18;15;9;6;4;1	ATP synthase subunit beta, mitochondrial;ATP synthase subunit beta	ATP5B	sp|P06576|ATPB_HUMAN ATP synthase subunit beta, mitochondrial OS=Homo sapiens OX=9606 GN=ATP5F1B PE=1 SV=3;tr|H0YH81|H0YH81_HUMAN ATP synthase subunit beta (Fragment) OS=Homo sapiens OX=9606 GN=ATP5F1B PE=1 SV=1;tr|F8W079|F8W079_HUMAN ATP synthase subunit	6	18	18	18	17	14	11	0	0	0	17	14	11	0	0	0	17	14	11	0	0	0	50.9	50.9	50.9	56.559	529	529;362;284;270;133;525	1	63	0	323.31	By MS/MS	By MS/MS	By MS/MS				1.0055	1.0336	21.797	61
Q01518;Q5T0R7;Q5T0R6;Q5T0R5;Q5T0R4;Q5T0R3;Q5T0R2;Q5T0R1;Q5T0R9;Q5T0R8;Q5T0S3	Q01518;Q5T0R7;Q5T0R6;Q5T0R5;Q5T0R4;Q5T0R3;Q5T0R2;Q5T0R1;Q5T0R9	5;3;3;3;3;3;3;3;3;1;1	5;3;3;3;3;3;3;3;3;1;1	5;3;3;3;3;3;3;3;3;1;1	Adenylyl cyclase-associated protein 1;Adenylyl cyclase-associated protein	CAP1	sp|Q01518|CAP1_HUMAN Adenylyl cyclase-associated protein 1 OS=Homo sapiens OX=9606 GN=CAP1 PE=1 SV=5;tr|Q5T0R7|Q5T0R7_HUMAN Adenylyl cyclase-associated protein 1 (Fragment) OS=Homo sapiens OX=9606 GN=CAP1 PE=1 SV=1;tr|Q5T0R6|Q5T0R6_HUMAN Adenylyl cyclase-a	11	5	5	5	4	4	4	0	0	1	4	4	4	0	0	1	4	4	4	0	0	1	16.8	16.8	16.8	51.901	475	475;174;176;179;201;203;208;215;262;58;145	1	15	0	147.23	By MS/MS	By MS/MS	By MS/MS			By MS/MS	1.0786	1.0522	10.495	15
P10809;E7ESH4;E7EXB4;C9JL25;C9JL19;C9JCQ4	P10809	13;4;3;2;1;1	13;4;3;2;1;1	13;4;3;2;1;1	60 kDa heat shock protein, mitochondrial	HSPD1	sp|P10809|CH60_HUMAN 60 kDa heat shock protein, mitochondrial OS=Homo sapiens OX=9606 GN=HSPD1 PE=1 SV=2	6	13	13	13	13	8	2	0	0	0	13	8	2	0	0	0	13	8	2	0	0	0	31.9	31.9	31.9	61.054	573	573;234;221;175;83;94	1	25	0	225.95	By MS/MS	By MS/MS	By MS/MS				0.75812	0.75337	22.828	21
P08238;P07900;Q14568;Q58FF8;Q58FF7;E9BPW6;E9BPW4	P08238	9;3;1;1;1;1;1	8;3;1;1;1;1;1	8;3;1;1;1;1;1	Heat shock protein HSP 90-beta	HSP90AB1	sp|P08238|HS90B_HUMAN Heat shock protein HSP 90-beta OS=Homo sapiens OX=9606 GN=HSP90AB1 PE=1 SV=4	7	9	8	8	6	9	3	0	0	0	5	8	3	0	0	0	5	8	3	0	0	0	17.4	15.5	15.5	83.263	724	724;732;343;381;597;699;700	1	17	0	195.06	By MS/MS	By MS/MS	By MS/MS				1.3472	1.19	34.626	16
P23396;E9PPU1;H0YEU2;E9PL09;E9PQ96;E9PJH4;F2Z2S8;H0YF32;E9PK82;H0YCJ7;H0YES8;E9PQX2;E9PSF4	P23396;E9PPU1;H0YEU2;E9PL09;E9PQ96;E9PJH4;F2Z2S8;H0YF32;E9PK82;H0YCJ7	3;3;3;3;2;2;2;2;2;2;1;1;1	3;3;3;3;2;2;2;2;2;2;1;1;1	3;3;3;3;2;2;2;2;2;2;1;1;1	40S ribosomal protein S3	RPS3	sp|P23396|RS3_HUMAN 40S ribosomal protein S3 OS=Homo sapiens OX=9606 GN=RPS3 PE=1 SV=2;tr|E9PPU1|E9PPU1_HUMAN 40S ribosomal protein S3 OS=Homo sapiens OX=9606 GN=RPS3 PE=1 SV=1;tr|H0YEU2|H0YEU2_HUMAN 40S ribosomal protein S3 (Fragment) OS=Homo sapiens OX=9	13	3	3	3	3	0	2	0	0	0	3	0	2	0	0	0	3	0	2	0	0	0	14.4	14.4	14.4	26.688	243	243;158;171;231;91;115;117;123;128;135;33;44;103	1	5	0	26.375	By MS/MS		By MS/MS				1.0399	1.127	63.732	5
[truncated: 121 more columns]

## Sheet: legends
	Bait-related proteins, or contamination
	modulated proteins, p-value < 0.2
	modulated proteins, p-value < 0.05
	Leishmania proteins
